# Supplementary material for: Genome-wide characterization and expression profiling of the Phospholipase C (PLC) gene family in three orchids of economic importance
Source: J Genet Eng Biotechnol. 2021 Aug 21;19:124. doi: 10.1186/s43141-021-00217-z (PMC8380223; doi:10.1186/s43141-021-00217-z)
Supplement: Supplementary file 1 — Additional file 1: Table S1. [file 43141_2021_217_MOESM1_ESM.xlsx]

## Sheet: 1
S1: Duplication events for PePLC, DcPLC, AsPLC genes
Phalaenopsis equestris
Gene name	PePI-PLC6C	PePI-PLC6A	PePI-PLC6B	PePC-PLC4	PePC-PLC1	PePC-PLC2B	PePC-PLC2A
PePI-PLC6C	100	70.81	68.98	42.75	41.17	42.6	41.93
PePI-PLC6A	70.81	100	79.53	42.79	40.67	43.18	42.85
PePI-PLC6B	68.98	79.53	100	43.27	43.55	44.13	44.62
PePC-PLC4	42.75	42.79	43.27	100	60.48	61.14	60.95
PePC-PLC1	41.17	40.67	43.55	60.48	100	60.39	60.98
PePC-PLC2B	42.6	43.18	44.13	61.14	60.39	100	75.19
PePC-PLC2A	41.93	42.85	44.62	60.95	60.98	75.19	100
Dendrobium catenatum
	DcPI-PLC6A	DcPI-PLC6B	DcPI-PLC8A	DcPC-PLC5	DcPC-PLC2	DcPC-PLC4	DcPC-PLC1B	DcPC-PLC1A
DcPI-PLC6A	100	73.13	38.09	40	39.21	38.87	41.92	41.02
DcPI-PLC6B	73.13	100	39.12	38.44	39.55	38.78	41.22	41.5
DcPI-PLC8A	38.09	39.12	100	43.35	45.35	44.38	47.36	45.62
DcPC-PLC5	40	38.44	43.35	100	56.79	59.09	60.66	60.82
DcPC-PLC2	39.21	39.55	45.35	56.79	100	61.37	62.51	62.09
DcPC-PLC4	38.87	38.78	44.38	59.09	61.37	100	64.42	62.91
DcPC-PLC1B	41.92	41.22	47.36	60.66	62.51	64.42	100	78.89
DcPC-PLC1A	41.02	41.5	45.62	60.82	62.09	62.91	78.89	100
Apostasia shenzenica
	AsPI-PLC6	AsPI-PLC4	AsPC-PLC1	AsPC-PLC2	AsPC-PLC3	AsPC-PLC4	AsPC-PLC5
AsPI-PLC6	100	64.37	42.9	43.77	42.91	40.61	41.13
AsPI-PLC4	64.37	100	40.36	43.36	44.63	42.22	41.15
AsPC-PLC1	42.9	40.36	100	61.99	61.38	60.45	58.73
AsPC-PLC2	43.77	43.36	61.99	100	76.54	60.65	59.55
AsPC-PLC3	42.91	44.63	61.38	76.54	100	63.55	59.64
AsPC-PLC4	40.61	42.22	60.45	60.65	63.55	100	62.7
AsPC-PLC5	41.13	41.15	58.73	59.55	59.64	62.7	100

## Sheet: 2
Duplication event for PI-PePLC						Duplication event for PC-PePLC
Gene name	PePI-PLC6C	PePI-PLC6A	PePI-PLC6B		Gene name	PePC-PLC4	PePC-PLC1	PePC-PLC2B	PePC-PLC2A
PePI-PLC6C	100	70.81	69.27		PePC-PLC4	100	61.84	61.86	62.46
PePI-PLC6A	70.81	100	79.86		PePC-PLC1	61.84	100	60.23	60.99
PePI-PLC6B	69.27	79.86	100		PePC-PLC2B	61.86	60.23	100	75.13
					PePC-PLC2A	62.46	60.99	75.13	100
Duplication event forPI-DcPLC						Duplication event for PC-PePLC
Gene name	DcPI-PLC8A	DcPI-PLC6A	DcPI-PLC6C		Gene name	DcPC-PLC5	DcPC-PLC2	DcPC-PLC4	DcPC-PLC1B	DcPC-PLC1A
DcPI-PLC8A	100	51.79	53.15		DcPC-PLC5	100	56.79	59.09	60.66	60.82
DcPI-PLC6A	51.79	100	73.13		DcPC-PLC2	56.79	100	61.37	62.51	62.09
DcPI-PLC6C	53.15	73.13	100		DcPC-PLC4	59.09	61.37	100	64.42	62.91
					DcPC-PLC1B	60.66	62.51	64.42	100	78.89
					DcPC-PLC1A	60.82	62.09	62.91	78.89	100
Duplication event for PI-AsPLC						Duplication event for PC-AsPLC
Gene name	AsPI-PLC6	AsPI-PLC4			Gene name	AsPC-PLC1	AsPC-PLC2	AsPC-PLC3	AsPC-PLC4	AsPC-PLC5
AsPI-PLC6	100	67.96			AsPC-PLC1	100	62.2	61.88	60.53	59.7
AsPI-PLC4	67.96	100			AsPC-PLC2	62.2	100	77.06	61.24	59.6
					AsPC-PLC3	61.88	77.06	100	63.69	59.72
					AsPC-PLC4	60.53	61.24	63.69	100	62.64
					AsPC-PLC5	59.7	59.6	59.72	62.64	100
