# Supplementary material for: Genome-wide characterization and expression profiling of the Phospholipase C (PLC) gene family in three orchids of economic importance
Source: J Genet Eng Biotechnol. 2021 Aug 21;19:124. doi: 10.1186/s43141-021-00217-z (PMC8380223; doi:10.1186/s43141-021-00217-z)
Supplement: Supplementary file 2 — Additional file 2: Table S2. [file 43141_2021_217_MOESM2_ESM.xlsx]

## Sheet: Promoter elements 
S2: Promoter elements, and their sequences, of PePLC, DcPLC and AsPLC genes
Phalaenopsis equestris (PePLC)														Dendrobium catenatum (DcPLC)																Apostasia shenzhenica (AsPLC)
PePI-PLC6A		PePI-PLC6B		PePI-PLC6C		PePC-PLC1		PePC-PLC2A		PePC-PLC2B		PePC-PLC4		DcPI-PLC6A		DcPI-PLC6B		DcPI-PLC8A		DcPC-PLC1A		DcPC-PLC1B		DcPC-PLC2		DcPC-PLC4		DcPC-PLC5		AsPI-PLC4		AsPI-PLC6		AsPC-PLC1		AsPC-PLC2		AsPC-PLC3		AsPC-PLC4		AsPC-PLC5
MARTBOX	TTWTWTTWTT	GATABOX	GATA	CAATBOX1	CAAT	DOFCOREZM	AAAG	TATABOX5	TTATTT	ARR1AT	NGATT	DOFCOREZM	AAAG	GTGANTG10	GTGA	SEF3MOTIFGM	AACCCA	CCAATBOX1	CCAAT	-10PEHVPSBD	TATTCT	BIHD1OS	TGTCA	ARFAT	TGTCTC	ARR1AT	NGATT	CAATBOX1	CAAT	GT1CONSENSUS	GRWAAW	ARR1AT	NGATT	CACTFTPPCA1	YACT	CACTFTPPCA1	YACT	WBOXNTERF3	TGACY	BIHD1OS	TGTCA	SEF4MOTIFGM7S	RTTTTTR
DOFCOREZM	AAAG	GATABOX	GATA	GATABOX	GATA	TAAAGSTKST1	TAAAG	REALPHALGLHCB21	AACCAA	POLLEN1LELAT52	AGAAA	GT1CONSENSUS	GRWAAW	CGACGOSAMY3	CGACG	CANBNNAPA	CNAACAC	CAATBOX1	CAAT	POLASIG1	AATAAA	WRKY71OS	TGAC	SEBFCONSSTPR10A	YTGTCWC	GTGANTG10	GTGA	ROOTMOTIFTAPOX1	ATATT	BS1EGCCR	AGCGGG	POLASIG1	AATAAA	MYBPLANT	MACCWAMC	GATABOX	GATA	WRKY71OS	TGAC	WRKY71OS	TGAC	CACTFTPPCA1	YACT
CACTFTPPCA1	YACT	NODCON2GM	CTCTT	MYBST1	GGATA	BIHD1OS	TGTCA	MYB1AT	WAACCA	GTGANTG10	GTGA	GT1GMSCAM4	GAAAAA	CRTDREHVCBF2	GTCGAC	LTRECOREATCOR15	CCGAC	ARR1AT	NGATT	SEF4MOTIFGM7S	RTTTTTR	CEREGLUBOX2PSLEGA	TGAAAACT	SURECOREATSULTR11	GAGAC	RHERPATEXPA7	KCACGW	LECPLEACS2	TAAAATAT	E2FANTRNR	TTTCCCGC	CAATBOX1	CAAT	REALPHALGLHCB21	AACCAA	GATABOX	GATA	POLASIG3	AATAAT	INRNTPSADB	YTCANTYY	ARR1AT	NGATT
CACTFTPPCA1	YACT	OSE2ROOTNODULE	CTCTT	DOFCOREZM	AAAG	WRKY71OS	TGAC	TATABOX5	TTATTT	BIHD1OS	TGTCA	POLLEN1LELAT52	AGAAA	CBFHV	RYCGAC	ELRECOREPCRP1	TTGACC	ARR1AT	NGATT	DOFCOREZM	AAAG	ROOTMOTIFTAPOX1	ATATT	DOFCOREZM	AAAG	CGACGOSAMY3	CGACG	ROOTMOTIFTAPOX1	ATATT	E2FCONSENSUS	WTTSSCSS	GATABOX	GATA	GATABOX	GATA	DOFCOREZM	AAAG	ARR1AT	NGATT	GT1CONSENSUS	GRWAAW	POLASIG3	AATAAT
BIHD1OS	TGTCA	CAATBOX1	CAAT	NODCON2GM	CTCTT	TATABOX2	TATAAAT	POLLEN1LELAT52	AGAAA	WRKY71OS	TGAC	DOFCOREZM	AAAG	CRTDREHVCBF2	GTCGAC	WBOXNTERF3	TGACY	CAATBOX1	CAAT	GT1CONSENSUS	GRWAAW	GTGANTG10	GTGA	CACTFTPPCA1	YACT	ACGTATERD1	ACGT	GT1CONSENSUS	GRWAAW	E2F1OSPCNA	GCGGGAAA	ARR1AT	NGATT	TATAPVTRNALEU	TTTATATA	TATABOX2	TATAAAT	ARR1AT	NGATT	POLLEN1LELAT52	AGAAA	CAATBOX1	CAAT
WRKY71OS	TGAC	ROOTMOTIFTAPOX1	ATATT	OSE2ROOTNODULE	CTCTT	ERELEE4	AWTTCAAA	SEF3MOTIFGM	AACCCA	EBOXBNNAPA	CANNTG	NODCON2GM	CTCTT	CBFHV	RYCGAC	WBOXATNPR1	TTGAC	WUSATAg	TTAATGG	GT1GMSCAM4	GAAAAA	GATABOX	GATA	DOFCOREZM	AAAG	ACGTATERD1	ACGT	GT1GMSCAM4	GAAAAA	EECCRCAH1	GANTTNC	GATABOX	GATA	TATABOX4	TATATAA	POLASIG2	AATTAAA	CAATBOX1	CAAT	PRECONSCRHSP70A	SCGAYNRNNNNNNNNNNNNNNNHD	CURECORECR	GTAC
CAATBOX1	CAAT	RYREPEATLEGUMINBOX	CATGCAY	POLLEN1LELAT52	AGAAA	ARR1AT	NGATT	TATABOX5	TTATTT	CATATGGMSAUR	CATATG	OSE2ROOTNODULE	CTCTT	MYBPLANT	MACCWAMC	WRKY71OS	TGAC	TAAAGSTKST1	TAAAG	POLLEN1LELAT52	AGAAA	ERELEE4	AWTTCAAA	TAAAGSTKST1	TAAAG	ROOTMOTIFTAPOX1	ATATT	TATABOX5	TTATTT	GT1CONSENSUS	GRWAAW	ROOTMOTIFTAPOX1	ATATT	TAAAGSTKST1	TAAAG	CACTFTPPCA1	YACT	POLASIG3	AATAAT	DOFCOREZM	AAAG	CURECORECR	GTAC
GATABOX	GATA	RYREPEATGMGY2	CATGCAT	GATABOX	GATA	RBCSCONSENSUS	AATCCAA	LTRE1HVBLT49	CCGAAA	MYCCONSENSUSAT	CANNTG	DOFCOREZM	AAAG	BOXLCOREDCPAL	ACCWWCC	CAATBOX1	CAAT	DOFCOREZM	AAAG	ARR1AT	NGATT	DOFCOREZM	AAAG	DOFCOREZM	AAAG	SEF4MOTIFGM7S	RTTTTTR	POLASIG3	AATAAT	ARR1AT	NGATT	TAAAGSTKST1	TAAAG	DOFCOREZM	AAAG	CURECORECR	GTAC	MYBCORE	CNGTTR	CIACADIANLELHC	CAANNNNATC	DOFCOREZM	AAAG
QELEMENTZMZM13	AGGTCA	RYREPEATBNNAPA	CATGCA	CACTFTPPCA1	YACT	ARR1AT	NGATT	ARR1AT	NGATT	EBOXBNNAPA	CANNTG	TAAAGSTKST1	TAAAG	MYBPZM	CCWACC	ROOTMOTIFTAPOX1	ATATT	SORLIP1AT	GCCAC	POLASIG1	AATAAA	ACGTATERD1	ACGT	ANAERO2CONSENSUS	AGCAGC	GT1CONSENSUS	GRWAAW	HDZIP2ATATHB2	TAATMATTA	PRECONSCRHSP70A	SCGAYNRNNNNNNNNNNNNNNNHD	DOFCOREZM	AAAG	CARGCW8GAT	CWWWWWWWWG	CURECORECR	GTAC	RAV1AAT	CAACA	DOFCOREZM	AAAG	ARR1AT	NGATT
WRKY71OS	TGAC	DOFCOREZM	AAAG	BIHD1OS	TGTCA	BOXIINTPATPB	ATAGAA	POLASIG3	AATAAT	CATATGGMSAUR	CATATG	REALPHALGLHCB21	AACCAA	MYBCORE	CNGTTR	GATABOX	GATA	GT1CONSENSUS	GRWAAW	TATABOX5	TTATTT	ABRELATERD1	ACGTG	DOFCOREZM	AAAG	IBOXCORE	GATAA	POLASIG3	AATAAT	CCAATBOX1	CCAAT	POLLEN1LELAT52	AGAAA	CARGCW8GAT	CWWWWWWWWG	CACTFTPPCA1	YACT	CACTFTPPCA1	YACT	NODCON2GM	CTCTT	GTGANTG10	GTGA
WBOXNTERF3	TGACY	NODCON1GM	AAAGAT	WBOXATNPR1	TTGAC	-10PEHVPSBD	TATTCT	CAATBOX1	CAAT	MYCCONSENSUSAT	CANNTG	MYB1AT	WAACCA	PRECONSCRHSP70A	SCGAYNRNNNNNNNNNNNNNNNHD	IBOXCORE	GATAA	IBOXCORE	GATAA	GT1CONSENSUS	GRWAAW	ACGTATERD1	ACGT	SEF4MOTIFGM7S	RTTTTTR	GATABOX	GATA	POLASIG2	AATTAAA	CAATBOX1	CAAT	GT1CONSENSUS	GRWAAW	TATABOX2	TATAAAT	ARR1AT	NGATT	GT1CONSENSUS	GRWAAW	OSE2ROOTNODULE	CTCTT	TATABOX2	TATAAAT
PREATPRODH	ACTCAT	OSE1ROOTNODULE	AAAGAT	WRKY71OS	TGAC	DOFCOREZM	AAAG	TATABOX5	TTATTT	ROOTMOTIFTAPOX1	ATATT	ROOTMOTIFTAPOX1	ATATT	IBOX	GATAAG	GT1CONSENSUS	GRWAAW	GATABOX	GATA	POLLEN1LELAT52	AGAAA	-10PEHVPSBD	TATTCT	POLLEN1LELAT52	AGAAA	CAATBOX1	CAAT	LECPLEACS2	TAAAATAT	SORLIP1AT	GCCAC	GT1GMSCAM4	GAAAAA	POLLEN2LELAT52	TCCACCATA	CAATBOX1	CAAT	TATABOX5	TTATTT	PYRIMIDINEBOXOSRAMY1A	CCTTTT	GATABOX	GATA
POLASIG1	AATAAA	CACTFTPPCA1	YACT	RAV1AAT	CAACA	SEF1MOTIF	ATATTTAWW	POLASIG3	AATAAT	ROOTMOTIFTAPOX1	ATATT	AMYBOX1	TAACARA	IBOXCORE	GATAA	GTGANTG10	GTGA	GATABOX	GATA	TATABOX5	TTATTT	ROOTMOTIFTAPOX1	ATATT	ARR1AT	NGATT	ROOTMOTIFTAPOX1	ATATT	ROOTMOTIFTAPOX1	ATATT	CGACGOSAMY3	CGACG	POLASIG1	AATAAA	SEF4MOTIFGM7S	RTTTTTR	GT1CORE	GGTTAA	POLASIG1	AATAAA	DOFCOREZM	AAAG	POLASIG2	AATTAAA
TATABOX5	TTATTT	SEF4MOTIFGM7S	RTTTTTR	GTGANTG10	GTGA	TATABOXOSPAL	TATTTAA	ARR1AT	NGATT	SEF3MOTIFGM	AACCCA	MYBGAHV	TAACAAA	GATABOX	GATA	ABRERATCAL	MACGYGB	GT1CONSENSUS	GRWAAW	POLASIG1	AATAAA	S1FBOXSORPS1L21	ATGGTA	TATABOX2	TATAAAT	RAV1AAT	CAACA	ROOTMOTIFTAPOX1	ATATT	CBFHV	RYCGAC	ARR1AT	NGATT	ARR1AT	NGATT	ROOTMOTIFTAPOX1	ATATT	S1FSORPL21	ATGGTATT	GT1CONSENSUS	GRWAAW	POLASIG3	AATAAT
GT1CONSENSUS	GRWAAW	POLASIG2	AATTAAA	-300ELEMENT	TGHAAARK	ROOTMOTIFTAPOX1	ATATT	TATABOX5	TTATTT	SORLIP1AT	GCCAC	GAREAT	TAACAAR	MYBCORE	CNGTTR	DPBFCOREDCDC3	ACACNNG	IBOXCORE	GATAA	POLLEN1LELAT52	AGAAA	CCAATBOX1	CCAAT	MARTBOX	TTWTWTTWTT	DOFCOREZM	AAAG	AMYBOX1	TAACARA	ARR1AT	NGATT	POLASIG2	AATTAAA	GTGANTG10	GTGA	ROOTMOTIFTAPOX1	ATATT	S1FBOXSORPS1L21	ATGGTA	CACTFTPPCA1	YACT	TATABOX5	TTATTT
POLLEN1LELAT52	AGAAA	CACTFTPPCA1	YACT	-300ELEMENT	TGHAAARK	SEF1MOTIF	ATATTTAWW	SEF4MOTIFGM7S	RTTTTTR	CACTFTPPCA1	YACT	TATABOX5	TTATTT	MYBCOREATCYCB1	AACGG	CACGTGMOTIF	CACGTG	ARR1AT	NGATT	GT1CONSENSUS	GRWAAW	EBOXBNNAPA	CANNTG	DOFCOREZM	AAAG	CACTFTPPCA1	YACT	MYBGAHV	TAACAAA	DOFCOREZM	AAAG	CPBCSPOR	TATTAG	ARR1AT	NGATT	LECPLEACS2	TAAAATAT	DOFCOREZM	AAAG	GTGANTG10	GTGA	TATABOXOSPAL	TATTTAA
GTGANTG10	GTGA	GATABOX	GATA	ARR1AT	NGATT	ROOTMOTIFTAPOX1	ATATT	TATABOX5	TTATTT	GTGANTG10	GTGA	POLLEN1LELAT52	AGAAA	ARR1AT	NGATT	EBOXBNNAPA	CANNTG	POLASIG1	AATAAA	ARR1AT	NGATT	MYCCONSENSUSAT	CANNTG	CACTFTPPCA1	YACT	ROOTMOTIFTAPOX1	ATATT	GAREAT	TAACAAR	POLLEN1LELAT52	AGAAA	ROOTMOTIFTAPOX1	ATATT	ROOTMOTIFTAPOX1	ATATT	ROOTMOTIFTAPOX1	ATATT	POLASIG1	AATAAA	GATABOX	GATA	ROOTMOTIFTAPOX1	ATATT
GT1CONSENSUS	GRWAAW	ROOTMOTIFTAPOX1	ATATT	NRRBNEXTA	TAGTGGAT	TATABOXOSPAL	TATTTAA	POLASIG3	AATAAT	QELEMENTZMZM13	AGGTCA	CACTFTPPCA1	YACT	ARR1AT	NGATT	MYCCONSENSUSAT	CANNTG	TATABOX5	TTATTT	CAATBOX1	CAAT	CAATBOX1	CAAT	POLLEN1LELAT52	AGAAA	ROOTMOTIFTAPOX1	ATATT	LECPLEACS2	TAAAATAT	ARR1AT	NGATT	GT1CONSENSUS	GRWAAW	ROOTMOTIFTAPOX1	ATATT	POLASIG1	AATAAA	GT1CONSENSUS	GRWAAW	GT1CONSENSUS	GRWAAW	ROOTMOTIFTAPOX1	ATATT
GT1CONSENSUS	GRWAAW	CAATBOX1	CAAT	CACTFTPPCA1	YACT	LECPLEACS2	TAAAATAT	POLLEN1LELAT52	AGAAA	WRKY71OS	TGAC	EBOXBNNAPA	CANNTG	CAATBOX1	CAAT	ABRELATERD1	ACGTG	NODCON2GM	CTCTT	TATABOX5	TTATTT	EBOXBNNAPA	CANNTG	DOFCOREZM	AAAG	AMMORESIVDCRNIA1	CGAACTT	MARARS	WTTTATRTTTW	ARR1AT	NGATT	PALBOXAPC	CCGTCC	GATABOX	GATA	TATABOX5	TTATTT	INRNTPSADB	YTCANTYY	IBOXCORE	GATAA	TATABOXOSPAL	TATTTAA
ROOTMOTIFTAPOX1	ATATT	GTGANTG10	GTGA	POLLEN1LELAT52	AGAAA	ROOTMOTIFTAPOX1	ATATT	TATABOX5	TTATTT	WBOXNTERF3	TGACY	MYCCONSENSUSAT	CANNTG	ARR1AT	NGATT	CACGTGMOTIF	CACGTG	OSE2ROOTNODULE	CTCTT	WBBOXPCWRKY1	TTTGACY	MYCCONSENSUSAT	CANNTG	ASF1MOTIFCAMV	TGACG	DOFCOREZM	AAAG	ROOTMOTIFTAPOX1	ATATT	E2FCONSENSUS	WTTSSCSS	SEF4MOTIFGM7S	RTTTTTR	ROOTMOTIFTAPOX1	ATATT	SEF1MOTIF	ATATTTAWW	ARR1AT	NGATT	ARR1AT	NGATT	ARR1AT	NGATT
ROOTMOTIFTAPOX1	ATATT	GATABOX	GATA	GT1CONSENSUS	GRWAAW	SEF4MOTIFGM7S	RTTTTTR	SORLIP1AT	GCCAC	EECCRCAH1	GANTTNC	EBOXBNNAPA	CANNTG	SITEIIATCYTC	TGGGCY	EBOXBNNAPA	CANNTG	DOFCOREZM	AAAG	WBOXATNPR1	TTGAC	CAATBOX1	CAAT	WRKY71OS	TGAC	CAATBOX1	CAAT	LECPLEACS2	TAAAATAT	MYBCOREATCYCB1	AACGG	CACTFTPPCA1	YACT	GATABOX	GATA	TATABOX2	TATAAAT	CACTFTPPCA1	YACT	ARR1AT	NGATT	ARR1AT	NGATT
CACTFTPPCA1	YACT	CACTFTPPCA1	YACT	GT1GMSCAM4	GAAAAA	ARR1AT	NGATT	RHERPATEXPA7	KCACGW	CACTFTPPCA1	YACT	MYCCONSENSUSAT	CANNTG	SORLIP2AT	GGGCC	MYCCONSENSUSAT	CANNTG	TAAAGSTKST1	TAAAG	WBOXHVISO1	TGACT	BIHD1OS	TGTCA	GTGANTG10	GTGA	BIHD1OS	TGTCA	ROOTMOTIFTAPOX1	ATATT	ARR1AT	NGATT	MYBCORE	CNGTTR	GT1CONSENSUS	GRWAAW	ROOTMOTIFTAPOX1	ATATT	PREATPRODH	ACTCAT	NODCON1GM	AAAGAT	SEF1MOTIF	ATATTTAWW
CURECORECR	GTAC	RAV1AAT	CAACA	DOFCOREZM	AAAG	GTGANTG10	GTGA	ABRELATERD1	ACGTG	GTGANTG10	GTGA	IBOXCORENT	GATAAGR	SORLIP2AT	GGGCC	ABRERATCAL	MACGYGB	POLASIG1	AATAAA	WRKY71OS	TGAC	WRKY71OS	TGAC	EBOXBNNAPA	CANNTG	WBOXATNPR1	TTGAC	GATABOX	GATA	EECCRCAH1	GANTTNC	RAV1AAT	CAACA	GT1GMSCAM4	GAAAAA	MARTBOX	TTWTWTTWTT	POLASIG2	AATTAAA	OSE1ROOTNODULE	AAAGAT	TATABOXOSPAL	TATTTAA
CURECORECR	GTAC	MARARS	WTTTATRTTTW	CACTFTPPCA1	YACT	PRECONSCRHSP70A	SCGAYNRNNNNNNNNNNNNNNNHD	ACGTATERD1	ACGT	MYBPZM	CCWACC	IBOX	GATAAG	DRECRTCOREAT	RCCGAC	ACGTATERD1	ACGT	TATABOX5	TTATTT	WBOXNTERF3	TGACY	NODCON1GM	AAAGAT	MYCCONSENSUSAT	CANNTG	WRKY71OS	TGAC	DOFCOREZM	AAAG	GT1CONSENSUS	GRWAAW	ARR1AT	NGATT	ROOTMOTIFTAPOX1	ATATT	POLASIG1	AATAAA	TATABOX2	TATAAAT	DOFCOREZM	AAAG	ROOTMOTIFTAPOX1	ATATT
ACGTABOX	TACGTA	ROOTMOTIFTAPOX1	ATATT	MYB1AT	WAACCA	CACTFTPPCA1	YACT	ACGTATERD1	ACGT	REALPHALGLHCB21	AACCAA	IBOXCORE	GATAA	CBFHV	RYCGAC	RHERPATEXPA7	KCACGW	POLLEN1LELAT52	AGAAA	SEF4MOTIFGM7S	RTTTTTR	OSE1ROOTNODULE	AAAGAT	EBOXBNNAPA	CANNTG	MYBCORE	CNGTTR	EECCRCAH1	GANTTNC	SEF3MOTIFGM	AACCCA	CAATBOX1	CAAT	-10PEHVPSBD	TATTCT	MARTBOX	TTWTWTTWTT	GT1CONSENSUS	GRWAAW	POLLEN1LELAT52	AGAAA	ROOTMOTIFTAPOX1	ATATT
ACGTABOX	TACGTA	POLASIG2	AATTAAA	LECPLEACS2	TAAAATAT	CIACADIANLELHC	CAANNNNATC	TGACGTVMAMY	TGACGT	RAV1AAT	CAACA	GATABOX	GATA	LTRECOREATCOR15	CCGAC	ABRELATERD1	ACGTG	DOFCOREZM	AAAG	POLASIG1	AATAAA	DOFCOREZM	AAAG	MYCCONSENSUSAT	CANNTG	T/GBOXATPIN2	AACGTG	POLLEN1LELAT52	AGAAA	ERELEE4	AWTTCAAA	ARR1AT	NGATT	CACTFTPPCA1	YACT	TATABOX5	TTATTT	MYBPLANT	MACCWAMC	CACTFTPPCA1	YACT	TATABOX3	TATTAAT
ACGTATERD1	ACGT	CANBNNAPA	CNAACAC	ROOTMOTIFTAPOX1	ATATT	ARR1AT	NGATT	ACGTATERD1	ACGT	CGACGOSAMY3	CGACG	INRNTPSADB	YTCANTYY	CGACGOSAMY3	CGACG	ACGTATERD1	ACGT	GATABOX	GATA	RAV1AAT	CAACA	POLLEN1LELAT52	AGAAA	ARR1AT	NGATT	ABRERATCAL	MACGYGB	MYBCORE	CNGTTR	EECCRCAH1	GANTTNC	CAATBOX1	CAAT	BOXIINTPATPB	ATAGAA	POLASIG1	AATAAA	BOXLCOREDCPAL	ACCWWCC	SEBFCONSSTPR10A	YTGTCWC	POLASIG2	AATTAAA
ACGTATERD1	ACGT	GATABOX	GATA	POLASIG1	AATAAA	DOFCOREZM	AAAG	HEXMOTIFTAH3H4	ACGTCA	CGCGBOXAT	VCGCGB	SEF4MOTIFGM7S	RTTTTTR	E2FCONSENSUS	WTTSSCSS	ARR1AT	NGATT	CACTFTPPCA1	YACT	DOFCOREZM	AAAG	DOFCOREZM	AAAG	RAV1AAT	CAACA	ACGTATERD1	ACGT	MYB2AT	TAACTG	ACGTATERD1	ACGT	ARR1AT	NGATT	GATABOX	GATA	POLASIG1	AATAAA	MYBPZM	CCWACC	ARFAT	TGTCTC	SEF4MOTIFGM7S	RTTTTTR
CURECORECR	GTAC	TATAPVTRNALEU	TTTATATA	TATABOX3	TATTAAT	POLLEN1LELAT52	AGAAA	ACGTATERD1	ACGT	CGCGBOXAT	VCGCGB	POLLEN1LELAT52	AGAAA	ACGTTBOX	AACGTT	CACTFTPPCA1	YACT	NODCON2GM	CTCTT	CPBCSPOR	TATTAG	TAAAGSTKST1	TAAAG	CAATBOX1	CAAT	RHERPATEXPA7	KCACGW	MYB2CONSENSUSAT	YAACKG	ACGTATERD1	ACGT	GTGANTG10	GTGA	DOFCOREZM	AAAG	TATABOX5	TTATTT	GTGANTG10	GTGA	SURECOREATSULTR11	GAGAC	POLASIG2	AATTAAA
CURECORECR	GTAC	TATABOX4	TATATAA	TATABOX3	TATTAAT	DOFCOREZM	AAAG	ASF1MOTIFCAMV	TGACG	CGCGBOXAT	VCGCGB	DOFCOREZM	AAAG	ACGTTBOX	AACGTT	ROOTMOTIFTAPOX1	ATATT	OSE2ROOTNODULE	CTCTT	SEF4MOTIFGM7S	RTTTTTR	POLLEN1LELAT52	AGAAA	CCAATBOX1	CCAAT	ABRELATERD1	ACGTG	POLLEN1LELAT52	AGAAA	INRNTPSADB	YTCANTYY	GATABOX	GATA	NODCON1GM	AAAGAT	TATABOX5	TTATTT	GATABOX	GATA	RAV1AAT	CAACA	TATABOXOSPAL	TATTTAA
GATABOX	GATA	TATABOX2	TATAAAT	ROOTMOTIFTAPOX1	ATATT	TAAAGSTKST1	TAAAG	WRKY71OS	TGAC	CGCGBOXAT	VCGCGB	DOFCOREZM	AAAG	ACGTATERD1	ACGT	ROOTMOTIFTAPOX1	ATATT	DOFCOREZM	AAAG	ARR1AT	NGATT	GT1CONSENSUS	GRWAAW	CAATBOX1	CAAT	ACGTATERD1	ACGT	CARGCW8GAT	CWWWWWWWWG	POLLEN1LELAT52	AGAAA	TAAAGSTKST1	TAAAG	OSE1ROOTNODULE	AAAGAT	MARTBOX	TTWTWTTWTT	POLLEN1LELAT52	AGAAA	CIACADIANLELHC	CAANNNNATC	TATABOX5	TTATTT
MYBST1	GGATA	TAAAGSTKST1	TAAAG	GTGANTG10	GTGA	POLASIG1	AATAAA	POLLEN1LELAT52	AGAAA	CGCGBOXAT	VCGCGB	ARFAT	TGTCTC	ACGTATERD1	ACGT	CACTFTPPCA1	YACT	POLASIG1	AATAAA	GATABOX	GATA	GT1GMSCAM4	GAAAAA	ARR1AT	NGATT	RYREPEATLEGUMINBOX	CATGCAY	CAATBOX1	CAAT	POLASIG1	AATAAA	DOFCOREZM	AAAG	ARR1AT	NGATT	POLASIG3	AATAAT	ARR1AT	NGATT	DOFCOREZM	AAAG	POLASIG1	AATAAA
REBETALGLHCB21	CGGATA	DOFCOREZM	AAAG	TATABOX5	TTATTT	CPBCSPOR	TATTAG	GT1CONSENSUS	GRWAAW	CGCGBOXAT	VCGCGB	SURECOREATSULTR11	GAGAC	WBOXNTCHN48	CTGACY	AUXREPSIAA4	KGTCCCAT	TATABOX5	TTATTT	TATABOX2	TATAAAT	CACTFTPPCA1	YACT	CAATBOX1	CAAT	RYREPEATBNNAPA	CATGCA	ATHB6COREAT	CAATTATTA	TATABOX5	TTATTT	GT1CONSENSUS	GRWAAW	ARR1AT	NGATT	POLASIG1	AATAAA	DOFCOREZM	AAAG	CACTFTPPCA1	YACT	SEF4MOTIFGM7S	RTTTTTR
ABRERATCAL	MACGYGB	CAATBOX1	CAAT	POLASIG1	AATAAA	POLLEN1LELAT52	AGAAA	CACTFTPPCA1	YACT	GATABOX	GATA	CAATBOX1	CAAT	GCN4OSGLUB1	TGAGTCA	GGTCCCATGMSAUR	GGTCCCAT	ANAERO1CONSENSUS	AAACAAA	CACTFTPPCA1	YACT	CACTFTPPCA1	YACT	GATABOX	GATA	BIHD1OS	TGTCA	CARGCW8GAT	CWWWWWWWWG	DOFCOREZM	AAAG	DOFCOREZM	AAAG	CAATBOX1	CAAT	GATABOX	GATA	POLLEN1LELAT52	AGAAA	GATABOX	GATA	ROOTMOTIFTAPOX1	ATATT
RHERPATEXPA7	KCACGW	ARR1AT	NGATT	ARR1AT	NGATT	GT1CONSENSUS	GRWAAW	CCAATBOX1	CCAAT	ROOTMOTIFTAPOX1	ATATT	RAV1AAT	CAACA	WBOXHVISO1	TGACT	GT1CONSENSUS	GRWAAW	POLLEN1LELAT52	AGAAA	DOFCOREZM	AAAG	WBOXHVISO1	TGACT	GT1CONSENSUS	GRWAAW	WRKY71OS	TGAC	POLASIG3	AATAAT	GCN4OSGLUB1	TGAGTCA	NODCON1GM	AAAGAT	CIACADIANLELHC	CAANNNNATC	TATABOX5	TTATTT	ROOTMOTIFTAPOX1	ATATT	ARR1AT	NGATT	CACTFTPPCA1	YACT
ABRELATERD1	ACGTG	CAATBOX1	CAAT	LECPLEACS2	TAAAATAT	GT1GMSCAM4	GAAAAA	CAATBOX1	CAAT	POLASIG3	AATAAT	RAV1AAT	CAACA	WRKY71OS	TGAC	BOXIINTPATPB	ATAGAA	CAATBOX1	CAAT	NODCON2GM	CTCTT	WRKY71OS	TGAC	IBOXCORE	GATAA	CAATBOX1	CAAT	CPBCSPOR	TATTAG	WBOXHVISO1	TGACT	OSE1ROOTNODULE	AAAGAT	PRECONSCRHSP70A	SCGAYNRNNNNNNNNNNNNNNNHD	POLASIG1	AATAAA	GATABOX	GATA	GTGANTG10	GTGA	TATABOX5	TTATTT
T/GBOXATPIN2	AACGTG	GATABOX	GATA	ROOTMOTIFTAPOX1	ATATT	TATABOX5	TTATTT	POLASIG1	AATAAA	TATABOX5	TTATTT	SEF4MOTIFGM7S	RTTTTTR	WBOXNTERF3	TGACY	E2FCONSENSUS	WTTSSCSS	CACTFTPPCA1	YACT	OSE2ROOTNODULE	CTCTT	WBOXNTERF3	TGACY	BOXIINTPATPB	ATAGAA	ROOTMOTIFTAPOX1	ATATT	CAATBOX1	CAAT	WRKY71OS	TGAC	GATABOX	GATA	POLASIG1	AATAAA	POLASIG2	AATTAAA	REALPHALGLHCB21	AACCAA	CACTFTPPCA1	YACT	POLASIG1	AATAAA
ACGTATERD1	ACGT	GATABOX	GATA	TATABOX2	TATAAAT	POLASIG3	AATAAT	TAAAGSTKST1	TAAAG	TATABOX2	TATAAAT	WBOXNTCHN48	CTGACY	ACGTTBOX	AACGTT	CAATBOX1	CAAT	P1BS	GNATATNC	CACTFTPPCA1	YACT	CAATBOX1	CAAT	CACTFTPPCA1	YACT	LECPLEACS2	TAAAATAT	NODCON2GM	CTCTT	WBOXNTERF3	TGACY	MYB1AT	WAACCA	ARR1AT	NGATT	CPBCSPOR	TATTAG	DOFCOREZM	AAAG	UP1ATMSD	GGCCCAWWW	SP8BFIBSP8BIB	TACTATT
ACGTATERD1	ACGT	GT1CONSENSUS	GRWAAW	L1BOXATPDF1	TAAATGYA	ARR1AT	NGATT	DOFCOREZM	AAAG	ELRECOREPCRP1	TTGACC	WBOXHVISO1	TGACT	ACGTTBOX	AACGTT	ARR1AT	NGATT	P1BS	GNATATNC	POLLEN1LELAT52	AGAAA	WBOXATNPR1	TTGAC	CACTFTPPCA1	YACT	ROOTMOTIFTAPOX1	ATATT	OSE2ROOTNODULE	CTCTT	CAREOSREP1	CAACTC	GT1CORE	GGTTAA	WBOXHVISO1	TGACT	ROOTMOTIFTAPOX1	ATATT	CACTFTPPCA1	YACT	CAATBOX1	CAAT	CACTFTPPCA1	YACT
NODCON2GM	CTCTT	IBOXCORE	GATAA	CURECORECR	GTAC	POLASIG2	AATTAAA	GT1CONSENSUS	GRWAAW	WBOXNTERF3	TGACY	WRKY71OS	TGAC	ACGTATERD1	ACGT	POLASIG3	AATAAT	GATABOX	GATA	DOFCOREZM	AAAG	WBOXHVISO1	TGACT	WBOXNTCHN48	CTGACY	SEF1MOTIF	ATATTTAWW	DOFCOREZM	AAAG	REALPHALGLHCB21	AACCAA	CAATBOX1	CAAT	WBOXNTERF3	TGACY	ROOTMOTIFTAPOX1	ATATT	GATABOX	GATA	CCAATBOX1	CCAAT	GATABOX	GATA
OSE2ROOTNODULE	CTCTT	DOFCOREZM	AAAG	ACGTOSGLUB1	GTACGTG	MARTBOX	TTWTWTTWTT	GT1GMSCAM4	GAAAAA	WBOXATNPR1	TTGAC	WBOXNTERF3	TGACY	ACGTATERD1	ACGT	TATABOX5	TTATTT	MYBST1	GGATA	POLASIG1	AATAAA	WRKY71OS	TGAC	WBOXHVISO1	TGACT	TATABOXOSPAL	TATTTAA	MARTBOX	TTWTWTTWTT	MYB1AT	WAACCA	GATABOX	GATA	WRKY71OS	TGAC	TATABOX2	TATAAAT	MARTBOX	TTWTWTTWTT	SITEIIATCYTC	TGGGCY	TATABOX5	TTATTT
WBOXHVISO1	TGACT	SITEIIATCYTC	TGGGCY	CURECORECR	GTAC	POLASIG1	AATAAA	ARR1AT	NGATT	WRKY71OS	TGAC	TBOXATGAPB	ACTTTG	ABRERATCAL	MACGYGB	SEF4MOTIFGM7S	RTTTTTR	POLASIG1	AATAAA	DOFCOREZM	AAAG	WBOXNTERF3	TGACY	WRKY71OS	TGAC	ROOTMOTIFTAPOX1	ATATT	MARTBOX	TTWTWTTWTT	GATABOX	GATA	POLASIG3	AATAAT	CAATBOX1	CAAT	ROOTMOTIFTAPOX1	ATATT	MARTBOX	TTWTWTTWTT	SORLIP2AT	GGGCC	GATABOX	GATA
WRKY71OS	TGAC	ROOTMOTIFTAPOX1	ATATT	ACGTATERD1	ACGT	TATABOX5	TTATTT	CACTFTPPCA1	YACT	CAATBOX1	CAAT	DOFCOREZM	AAAG	RHERPATEXPA7	KCACGW	AMYBOX1	TAACARA	RAV1AAT	CAACA	CACTFTPPCA1	YACT	CACTFTPPCA1	YACT	WBOXNTERF3	TGACY	TATABOX4	TATATAA	MARTBOX	TTWTWTTWTT	SEF4MOTIFGM7S	RTTTTTR	TATABOX5	TTATTT	GT1CORE	GGTTAA	CPBCSPOR	TATTAG	ARR1AT	NGATT	SORLIP2AT	GGGCC	GT1CONSENSUS	GRWAAW
WBOXNTERF3	TGACY	CAATBOX1	CAAT	RHERPATEXPA7	KCACGW	-300ELEMENT	TGHAAARK	ARR1AT	NGATT	CARGCW8GAT	CWWWWWWWWG	RAV1AAT	CAACA	ABRELATERD1	ACGTG	MYBGAHV	TAACAAA	ARR1AT	NGATT	TBOXATGAPB	ACTTTG	CAREOSREP1	CAACTC	CPBCSPOR	TATTAG	NODCON2GM	CTCTT	MARTBOX	TTWTWTTWTT	CCA1ATLHCB1	AAMAATCT	EBOXBNNAPA	CANNTG	MYB1AT	WAACCA	GATABOX	GATA	LTRECOREATCOR15	CCGAC	DOFCOREZM	AAAG	IBOXCORE	GATAA
EECCRCAH1	GANTTNC	ROOTMOTIFTAPOX1	ATATT	ABRELATERD1	ACGTG	GT1CONSENSUS	GRWAAW	CAATBOX1	CAAT	MYBCORE	CNGTTR	AACACOREOSGLUB1	AACAAAC	T/GBOXATPIN2	AACGTG	GAREAT	TAACAAR	CAATBOX1	CAAT	DOFCOREZM	AAAG	CACTFTPPCA1	YACT	ARE1	RGTGACNNNGC	OSE2ROOTNODULE	CTCTT	GTGANTG10	GTGA	ARR1AT	NGATT	MYCCONSENSUSAT	CANNTG	CBFHV	RYCGAC	NTBBF1ARROLB	ACTTTA	HEXAMERATH4	CCGTCG	GTGANTG10	GTGA	TATABOXOSPAL	TATTTAA
MYB1LEPR	GTTAGTT	ROOTMOTIFTAPOX1	ATATT	ACGTATERD1	ACGT	GT1GMSCAM4	GAAAAA	MYBCORE	CNGTTR	ELRECOREPCRP1	TTGACC	AMYBOX1	TAACARA	ACGTATERD1	ACGT	NODCON2GM	CTCTT	TOPOISOM	GTNWAYATTNATNNG	EBOXBNNAPA	CANNTG	PYRIMIDINEBOXOSRAMY1A	CCTTTT	BOXIIPCCHS	ACGTGGC	WBOXATNPR1	TTGAC	EBOXBNNAPA	CANNTG	ARR1AT	NGATT	CAATBOX1	CAAT	LTRECOREATCOR15	CCGAC	TAAAGSTKST1	TAAAG	CGACGOSAMY3	CGACG	DOFCOREZM	AAAG	DOFCOREZM	AAAG
INTRONLOWER	TGCAGG	ROOTMOTIFTAPOX1	ATATT	GTGANTG10	GTGA	CACTFTPPCA1	YACT	RAV1AAT	CAACA	WBOXNTERF3	TGACY	MYBGAHV	TAACAAA	ACGTATERD1	ACGT	OSE2ROOTNODULE	CTCTT	GTGANTG10	GTGA	MYCCONSENSUSAT	CANNTG	DOFCOREZM	AAAG	AUXRETGA2GMGH3	TGACGTGGC	BIHD1OS	TGTCA	MYCCONSENSUSAT	CANNTG	MYBPZM	CCWACC	EBOXBNNAPA	CANNTG	PRECONSCRHSP70A	SCGAYNRNNNNNNNNNNNNNNNHD	DOFCOREZM	AAAG	DRECRTCOREAT	RCCGAC	SORLIP2AT	GGGCC	POLLEN1LELAT52	AGAAA
CACTFTPPCA1	YACT	CACTFTPPCA1	YACT	EBOXBNNAPA	CANNTG	CAATBOX1	CAAT	POLASIG3	AATAAT	WBOXATNPR1	TTGAC	GAREAT	TAACAAR	CACTFTPPCA1	YACT	NODCON2GM	CTCTT	ROOTMOTIFTAPOX1	ATATT	EBOXBNNAPA	CANNTG	CACTFTPPCA1	YACT	ACGTABREMOTIFA2OSEM	ACGTGKC	WRKY71OS	TGAC	MYCATERD1	CATGTG	GT1CORE	GGTTAA	MYCCONSENSUSAT	CANNTG	CGACGOSAMY3	CGACG	CACTFTPPCA1	YACT	CBFHV	RYCGAC	DOFCOREZM	AAAG	GT1CONSENSUS	GRWAAW
CACTFTPPCA1	YACT	CAATBOX1	CAAT	MYCCONSENSUSAT	CANNTG	HDZIP2ATATHB2	TAATMATTA	GT1CONSENSUS	GRWAAW	WRKY71OS	TGAC	DOFCOREZM	AAAG	RAV1AAT	CAACA	OSE2ROOTNODULE	CTCTT	ROOTMOTIFTAPOX1	ATATT	MYCCONSENSUSAT	CANNTG	NODCON2GM	CTCTT	SORLIP1AT	GCCAC	CACTFTPPCA1	YACT	EBOXBNNAPA	CANNTG	MYB1AT	WAACCA	CAATBOX1	CAAT	ACGTATERD1	ACGT	POLASIG2	AATTAAA	LTRECOREATCOR15	CCGAC	NODCON1GM	AAAGAT	GT1GMSCAM4	GAAAAA
CACTFTPPCA1	YACT	CACTFTPPCA1	YACT	EBOXBNNAPA	CANNTG	POLASIG3	AATAAT	IBOXCORE	GATAA	SORLIP1AT	GCCAC	REALPHALGLHCB21	AACCAA	DOFCOREZM	AAAG	POLLEN1LELAT52	AGAAA	CAATBOX1	CAAT	CACTFTPPCA1	YACT	OSE2ROOTNODULE	CTCTT	HEXAT	TGACGTGG	IBOX	GATAAG	MYCATRD22	CACATG	REALPHALGLHCB21	AACCAA	GTGANTG10	GTGA	ACGTATERD1	ACGT	SEF4MOTIFGM7S	RTTTTTR	CGCGBOXAT	VCGCGB	OSE1ROOTNODULE	AAAGAT	ROOTMOTIFTAPOX1	ATATT
TATABOX5	TTATTT	-10PEHVPSBD	TATTCT	MYCCONSENSUSAT	CANNTG	ROOTMOTIFTAPOX1	ATATT	GATABOX	GATA	GATABOX	GATA	MYB1AT	WAACCA	RHERPATEXPA7	KCACGW	CACTFTPPCA1	YACT	ARR1AT	NGATT	GTGANTG10	GTGA	ARR1AT	NGATT	UPRMOTIFIAT	CCACGTCA	IBOXCORE	GATAA	MYCCONSENSUSAT	CANNTG	BIHD1OS	TGTCA	DOFCOREZM	AAAG	GTGANTG10	GTGA	TATABOX2	TATAAAT	CGCGBOXAT	VCGCGB	ARR1AT	NGATT	LECPLEACS2	TAAAATAT
GATABOX	GATA	ROOTMOTIFTAPOX1	ATATT	BIHD1OS	TGTCA	CPBCSPOR	TATTAG	CGACGOSAMY3	CGACG	IBOX	GATAAG	RAV1AAT	CAACA	GTGANTG10	GTGA	ARR1AT	NGATT	DOFCOREZM	AAAG	GATABOX	GATA	ARFAT	TGTCTC	ABRELATERD1	ACGTG	GATABOX	GATA	RYREPEATBNNAPA	CATGCA	WRKY71OS	TGAC	POLLEN1LELAT52	AGAAA	CACTFTPPCA1	YACT	TATAPVTRNALEU	TTTATATA	CACTFTPPCA1	YACT	NODCON1GM	AAAGAT	ROOTMOTIFTAPOX1	ATATT
MYB2AT	TAACTG	ROOTMOTIFTAPOX1	ATATT	WRKY71OS	TGAC	CACTFTPPCA1	YACT	CACTFTPPCA1	YACT	IBOXCORE	GATAA	DOFCOREZM	AAAG	ASF1MOTIFCAMV	TGACG	ASF1MOTIFCAMV	TGACG	GTGANTG10	GTGA	ROOTMOTIFTAPOX1	ATATT	SEBFCONSSTPR10A	YTGTCWC	TGACGTVMAMY	TGACGT	NODCON1GM	AAAGAT	RAV1AAT	CAACA	AMYBOX1	TAACARA	POLASIG1	AATAAA	EBOXBNNAPA	CANNTG	TATABOX4	TATATAA	CURECORECR	GTAC	OSE1ROOTNODULE	AAAGAT	POLASIG1	AATAAA
MYB2CONSENSUSAT	YAACKG	GT1CONSENSUS	GRWAAW	BOXIINTPATPB	ATAGAA	PIATGAPB	GTGATCAC	POLASIG1	AATAAA	AMYBOX1	TAACARA	MARABOX1	AATAAAYAAA	WRKY71OS	TGAC	WRKY71OS	TGAC	CAATBOX1	CAAT	ARR1AT	NGATT	SURECOREATSULTR11	GAGAC	ACGTATERD1	ACGT	OSE1ROOTNODULE	AAAGAT	S1FBOXSORPS1L21	ATGGTA	GARE1OSREP1	TAACAGA	TATABOX5	TTATTT	MYCCONSENSUSAT	CANNTG	TATABOX4	TATATAA	CURECORECR	GTAC	DOFCOREZM	AAAG	TATABOX5	TTATTT
MYBCORE	CNGTTR	IBOXCORE	GATAA	POLLEN1LELAT52	AGAAA	GTGANTG10	GTGA	TATABOX3	TATTAAT	MYBGAHV	TAACAAA	POLASIG1	AATAAA	EBOXBNNAPA	CANNTG	POLLEN1LELAT52	AGAAA	RAV1AAT	CAACA	TATABOX2	TATAAAT	CARGCW8GAT	CWWWWWWWWG	HEXMOTIFTAH3H4	ACGTCA	DOFCOREZM	AAAG	GT1CONSENSUS	GRWAAW	MYBCORE	CNGTTR	TATABOXOSPAL	TATTTAA	EBOXBNNAPA	CANNTG	GATABOX	GATA	CGACGOSAMY3	CGACG	TAAAGSTKST1	TAAAG	BOXIINTPATPB	ATAGAA
MYBPLANT	MACCWAMC	GATABOX	GATA	ROOTMOTIFTAPOX1	ATATT	PIATGAPB	GTGATCAC	CARGCW8GAT	CWWWWWWWWG	GAREAT	TAACAAR	TATABOX5	TTATTT	DPBFCOREDCDC3	ACACNNG	CAATBOX1	CAAT	GATABOX	GATA	AMYBOX1	TAACARA	CAATBOX1	CAAT	ACGTATERD1	ACGT	WBBOXPCWRKY1	TTTGACY	CAATBOX1	CAAT	CACTFTPPCA1	YACT	GT1CONSENSUS	GRWAAW	MYCCONSENSUSAT	CANNTG	GT1CONSENSUS	GRWAAW	RAV1AAT	CAACA	CARGCW8GAT	CWWWWWWWWG	CAATBOX1	CAAT
MYB26PS	GTTAGGTT	CAATBOX1	CAAT	GATABOX	GATA	GTGANTG10	GTGA	GATABOX	GATA	ARR1AT	NGATT	MYBCORE	CNGTTR	RAV1BAT	CACCTG	WBOXNTCHN48	CTGACY	ROOTMOTIFTAPOX1	ATATT	MYBGAHV	TAACAAA	CARGCW8GAT	CWWWWWWWWG	ASF1MOTIFCAMV	TGACG	WBOXATNPR1	TTGAC	CAATBOX1	CAAT	PREATPRODH	ACTCAT	CACTFTPPCA1	YACT	BS1EGCCR	AGCGGG	IBOXCORE	GATAA	MYBCOREATCYCB1	AACGG	CARGCW8GAT	CWWWWWWWWG	POLASIG1	AATAAA
CACTFTPPCA1	YACT	ROOTMOTIFTAPOX1	ATATT	NODCON1GM	AAAGAT	CACTFTPPCA1	YACT	GTGANTG10	GTGA	PREATPRODH	ACTCAT	RAV1AAT	CAACA	MYCCONSENSUSAT	CANNTG	WRKY71OS	TGAC	CACTFTPPCA1	YACT	GAREAT	TAACAAR	POLASIG1	AATAAA	WRKY71OS	TGAC	WBOXHVISO1	TGACT	GTGANTG10	GTGA	POLASIG3	AATAAT	CCA1ATLHCB1	AAMAATCT	TE2F2NTPCNA	ATTCCCGC	SURECOREATSULTR11	GAGAC	HEXAMERATH4	CCGTCG	POLASIG2	AATTAAA	TATABOX5	TTATTT
GTGANTG10	GTGA	ROOTMOTIFTAPOX1	ATATT	OSE1ROOTNODULE	AAAGAT	CAATBOX1	CAAT	CIACADIANLELHC	CAANNNNATC	ROOTMOTIFTAPOX1	ATATT	DOFCOREZM	AAAG	EBOXBNNAPA	CANNTG	WBOXNTERF3	TGACY	GATABOX	GATA	DOFCOREZM	AAAG	SORLIP1AT	GCCAC	GTGANTG10	GTGA	WRKY71OS	TGAC	CAATBOX1	CAAT	-10PEHVPSBD	TATTCT	ARR1AT	NGATT	E2FCONSENSUS	WTTSSCSS	NTBBF1ARROLB	ACTTTA	CGACGOSAMY3	CGACG	ARR1AT	NGATT	ROOTMOTIFTAPOX1	ATATT
SURECOREATSULTR11	GAGAC	CAATBOX1	CAAT	DOFCOREZM	AAAG	POLASIG1	AATAAA	CCA1ATLHCB1	AAMAATCT	ROOTMOTIFTAPOX1	ATATT	BIHD1OS	TGTCA	MYCCONSENSUSAT	CANNTG	CURECORECR	GTAC	RHERPATEXPA7	KCACGW	POLLEN1LELAT52	AGAAA	BIHD1OS	TGTCA	CACTFTPPCA1	YACT	WBOXNTERF3	TGACY	ELRECOREPCRP1	TTGACC	GTGANTG10	GTGA	CAATBOX1	CAAT	ARR1AT	NGATT	TAAAGSTKST1	TAAAG	SORLIP2AT	GGGCC	EECCRCAH1	GANTTNC	ROOTMOTIFTAPOX1	ATATT
ACGTATERD1	ACGT	ROOTMOTIFTAPOX1	ATATT	DOFCOREZM	AAAG	NAPINMOTIFBN	TACACAT	ARR1AT	NGATT	LECPLEACS2	TAAAATAT	WRKY71OS	TGAC	CURECORECR	GTAC	CURECORECR	GTAC	GTGANTG10	GTGA	DOFCOREZM	AAAG	WBOXATNPR1	TTGAC	ROOTMOTIFTAPOX1	ATATT	-300ELEMENT	TGHAAARK	WBOXATNPR1	TTGAC	RHERPATEXPA7	KCACGW	TATABOX5	TTATTT	PYRIMIDINEBOXOSRAMY1A	CCTTTT	DOFCOREZM	AAAG	CGCGBOXAT	VCGCGB	GT1CONSENSUS	GRWAAW	CAATBOX1	CAAT
ACGTATERD1	ACGT	NAPINMOTIFBN	TACACAT	GATABOX	GATA	POLASIG1	AATAAA	MARTBOX	TTWTWTTWTT	ROOTMOTIFTAPOX1	ATATT	CAATBOX1	CAAT	CURECORECR	GTAC	CACTFTPPCA1	YACT	GATABOX	GATA	NODCON2GM	CTCTT	WRKY71OS	TGAC	GATABOX	GATA	DOFCOREZM	AAAG	QELEMENTZMZM13	AGGTCA	CACGTGMOTIF	CACGTG	CACTFTPPCA1	YACT	DOFCOREZM	AAAG	CACTFTPPCA1	YACT	CGCGBOXAT	VCGCGB	EECCRCAH1	GANTTNC	GTGANTG10	GTGA
GATABOX	GATA	ARR1AT	NGATT	CAATBOX1	CAAT	TATABOX5	TTATTT	MARTBOX	TTWTWTTWTT	ARR1AT	NGATT	PYRIMIDINEBOXOSRAMY1A	CCTTTT	CACTFTPPCA1	YACT	MYBCOREATCYCB1	AACGG	GT1CONSENSUS	GRWAAW	OSE2ROOTNODULE	CTCTT	SEF3MOTIFGM	AACCCA	CAATBOX1	CAAT	RAV1AAT	CAACA	WRKY71OS	TGAC	EBOXBNNAPA	CANNTG	SEF4MOTIFGM7S	RTTTTTR	DRECRTCOREAT	RCCGAC	RAV1AAT	CAACA	SORLIP2AT	GGGCC	POLLEN1LELAT52	AGAAA	TATABOX5	TTATTT
GT1CONSENSUS	GRWAAW	CCAATBOX1	CCAAT	PYRIMIDINEBOXOSRAMY1A	CCTTTT	ARR1AT	NGATT	MARTBOX	TTWTWTTWTT	ARR1AT	NGATT	-300ELEMENT	TGHAAARK	IBOX	GATAAG	LTRECOREATCOR15	CCGAC	EBOXBNNAPA	CANNTG	ARR1AT	NGATT	CAATBOX1	CAAT	DOFCOREZM	AAAG	EBOXBNNAPA	CANNTG	WBOXNTERF3	TGACY	DPBFCOREDCDC3	ACACNNG	HDZIP2ATATHB2	TAATMATTA	CBFHV	RYCGAC	POLASIG3	AATAAT	LTRECOREATCOR15	CCGAC	CACTFTPPCA1	YACT	POLASIG1	AATAAA
IBOXCORE	GATAA	CAATBOX1	CAAT	DOFCOREZM	AAAG	GATABOX	GATA	TAAAGSTKST1	TAAAG	GT1CONSENSUS	GRWAAW	DOFCOREZM	AAAG	IBOXCORE	GATAA	SEBFCONSSTPR10A	YTGTCWC	MYCCONSENSUSAT	CANNTG	ERELEE4	AWTTCAAA	POLLEN1LELAT52	AGAAA	NODCON2GM	CTCTT	CATATGGMSAUR	CATATG	NODCON2GM	CTCTT	MYCCONSENSUSAT	CANNTG	POLASIG3	AATAAT	LTRECOREATCOR15	CCGAC	CPBCSPOR	TATTAG	CGACGOSAMY3	CGACG	TAAAGSTKST1	TAAAG	NTBBF1ARROLB	ACTTTA
ARR1AT	NGATT	ROOTMOTIFTAPOX1	ATATT	GT1CONSENSUS	GRWAAW	GATABOX	GATA	DOFCOREZM	AAAG	GT1CONSENSUS	GRWAAW	GT1CONSENSUS	GRWAAW	GATABOX	GATA	BIHD1OS	TGTCA	EBOXBNNAPA	CANNTG	CIACADIANLELHC	CAANNNNATC	CAATBOX1	CAAT	OSE2ROOTNODULE	CTCTT	MYCCONSENSUSAT	CANNTG	OSE2ROOTNODULE	CTCTT	ABRELATERD1	ACGTG	ROOTMOTIFTAPOX1	ATATT	CGACGOSAMY3	CGACG	CACTFTPPCA1	YACT	CGACGOSAMY3	CGACG	DOFCOREZM	AAAG	TAAAGSTKST1	TAAAG
CURECORECR	GTAC	ROOTMOTIFTAPOX1	ATATT	EBOXBNNAPA	CANNTG	GT1CONSENSUS	GRWAAW	NODCON1GM	AAAGAT	IBOXCORE	GATAA	GT1GMSCAM4	GAAAAA	CACTFTPPCA1	YACT	WRKY71OS	TGAC	MYCCONSENSUSAT	CANNTG	GATABOX	GATA	PYRIMIDINEBOXOSRAMY1A	CCTTTT	PREATPRODH	ACTCAT	EBOXBNNAPA	CANNTG	CAATBOX1	CAAT	CACGTGMOTIF	CACGTG	ROOTMOTIFTAPOX1	ATATT	CGACGOSAMY3	CGACG	GATABOX	GATA	ARR1AT	NGATT	CACTFTPPCA1	YACT	DOFCOREZM	AAAG
CURECORECR	GTAC	POLASIG3	AATAAT	MYBCORE	CNGTTR	IBOXCORE	GATAA	OSE1ROOTNODULE	AAAGAT	GATABOX	GATA	CAATBOX1	CAAT	CURECORECR	GTAC	GTGANTG10	GTGA	GTGANTG10	GTGA	POLASIG3	AATAAT	DOFCOREZM	AAAG	CACTFTPPCA1	YACT	CATATGGMSAUR	CATATG	CAATBOX1	CAAT	EBOXBNNAPA	CANNTG	SEF4MOTIFGM7S	RTTTTTR	EBOXBNNAPA	CANNTG	GT1CONSENSUS	GRWAAW	CACTFTPPCA1	YACT	DOFCOREZM	AAAG	ARR1AT	NGATT
BOXLCOREDCPAL	ACCWWCC	TATABOX4	TATATAA	MYCCONSENSUSAT	CANNTG	MARTBOX	TTWTWTTWTT	ARR1AT	NGATT	NODCON1GM	AAAGAT	MYB1AT	WAACCA	CURECORECR	GTAC	EBOXBNNAPA	CANNTG	WRKY71OS	TGAC	POLASIG3	AATAAT	GTGANTG10	GTGA	CACTFTPPCA1	YACT	MYCCONSENSUSAT	CANNTG	GCN4OSGLUB1	TGAGTCA	MYCCONSENSUSAT	CANNTG	TATABOX2	TATAAAT	MYCCONSENSUSAT	CANNTG	IBOXCORE	GATAA	PRECONSCRHSP70A	SCGAYNRNNNNNNNNNNNNNNNHD	GT1CONSENSUS	GRWAAW	SEF4MOTIFGM7S	RTTTTTR
LTRECOREATCOR15	CCGAC	TATABOX4	TATATAA	EBOXBNNAPA	CANNTG	ROOTMOTIFTAPOX1	ATATT	ARR1AT	NGATT	OSE1ROOTNODULE	AAAGAT	POLASIG1	AATAAA	S1FBOXSORPS1L21	ATGGTA	MYCCONSENSUSAT	CANNTG	WBOXNTERF3	TGACY	TATABOX5	TTATTT	QELEMENTZMZM13	AGGTCA	NODCON2GM	CTCTT	INTRONLOWER	TGCAGG	WBOXHVISO1	TGACT	ABRERATCAL	MACGYGB	LECPLEACS2	TAAAATAT	EBOXBNNAPA	CANNTG	POLASIG1	AATAAA	SURECOREATSULTR11	GAGAC	GT1GMSCAM4	GAAAAA	CANBNNAPA	CNAACAC
CGACGOSAMY3	CGACG	LECPLEACS2	TAAAATAT	MYCCONSENSUSAT	CANNTG	POLASIG3	AATAAT	NODCON1GM	AAAGAT	DOFCOREZM	AAAG	CAATBOX1	CAAT	GAREAT	TAACAAR	EBOXBNNAPA	CANNTG	TATABOX3	TATTAAT	GT1CONSENSUS	GRWAAW	WBOXNTERF3	TGACY	OSE2ROOTNODULE	CTCTT	GT1CORE	GGTTAA	WBOXNTERF3	TGACY	ACGTATERD1	ACGT	ROOTMOTIFTAPOX1	ATATT	MYCCONSENSUSAT	CANNTG	GT1CONSENSUS	GRWAAW	LTRECOREATCOR15	CCGAC	GT1CONSENSUS	GRWAAW	RAV1AAT	CAACA
ACGTATERD1	ACGT	ROOTMOTIFTAPOX1	ATATT	MYB2CONSENSUSAT	YAACKG	CPBCSPOR	TATTAG	OSE1ROOTNODULE	AAAGAT	TAAAGSTKST1	TAAAG	CCAATBOX1	CCAAT	BOXIINTPATPB	ATAGAA	MYCCONSENSUSAT	CANNTG	CACTFTPPCA1	YACT	GATABOX	GATA	WRKY71OS	TGAC	POLASIG1	AATAAA	GT1CORE	GGTTAA	WBOXATNPR1	TTGAC	ABRELATERD1	ACGTG	ROOTMOTIFTAPOX1	ATATT	GT1CONSENSUS	GRWAAW	IBOXCORE	GATAA	PRECONSCRHSP70A	SCGAYNRNNNNNNNNNNNNNNNHD	CACTFTPPCA1	YACT	GTGANTG10	GTGA
ACGTATERD1	ACGT	ROOTMOTIFTAPOX1	ATATT	POLLEN1LELAT52	AGAAA	WBOXHVISO1	TGACT	DOFCOREZM	AAAG	POLASIG3	AATAAT	GT1CONSENSUS	GRWAAW	GATABOX	GATA	CACTFTPPCA1	YACT	CARGCW8GAT	CWWWWWWWWG	S1FBOXSORPS1L21	ATGGTA	CACTFTPPCA1	YACT	ARR1AT	NGATT	CAATBOX1	CAAT	WRKY71OS	TGAC	ACGTATERD1	ACGT	ERELEE4	AWTTCAAA	GATABOX	GATA	GATABOX	GATA	HEXAMERATH4	CCGTCG	GT1CONSENSUS	GRWAAW	TATABOX5	TTATTT
CURECORECR	GTAC	ARR1AT	NGATT	EECCRCAH1	GANTTNC	WBOXNTERF3	TGACY	POLASIG1	AATAAA	LECPLEACS2	TAAAATAT	GT1CONSENSUS	GRWAAW	CBFHV	RYCGAC	RYREPEATLEGUMINBOX	CATGCAY	CARGCW8GAT	CWWWWWWWWG	ARR1AT	NGATT	BIHD1OS	TGTCA	CARGCW8GAT	CWWWWWWWWG	POLASIG1	AATAAA	CACTFTPPCA1	YACT	CANBNNAPA	CNAACAC	TATABOX5	TTATTT	MYBST1	GGATA	CACTFTPPCA1	YACT	CGACGOSAMY3	CGACG	IBOXCORE	GATAA	POLASIG1	AATAAA
CURECORECR	GTAC	TATABOX2	TATAAAT	GT1CONSENSUS	GRWAAW	WRKY71OS	TGAC	TATABOX5	TTATTT	EVENINGAT	AAAATATCT	NODCON2GM	CTCTT	EBOXBNNAPA	CANNTG	RYREPEATBNNAPA	CATGCA	POLASIG3	AATAAT	GTGANTG10	GTGA	WRKY71OS	TGAC	CARGCW8GAT	CWWWWWWWWG	LECPLEACS2	TAAAATAT	CURECORECR	GTAC	RAV1AAT	CAACA	POLASIG1	AATAAA	AMYBOX2	TATCCAT	GTGANTG10	GTGA	ANAERO2CONSENSUS	AGCAGC	GATABOX	GATA	NTBBF1ARROLB	ACTTTA
CURECORECR	GTAC	ARR1AT	NGATT	ARR1AT	NGATT	GTGANTG10	GTGA	TATABOXOSPAL	TATTTAA	ROOTMOTIFTAPOX1	ATATT	OSE2ROOTNODULE	CTCTT	MYCCONSENSUSAT	CANNTG	GT1CONSENSUS	GRWAAW	ARR1AT	NGATT	POLASIG3	AATAAT	RYREPEATLEGUMINBOX	CATGCAY	DOFCOREZM	AAAG	ROOTMOTIFTAPOX1	ATATT	CURECORECR	GTAC	REALPHALGLHCB21	AACCAA	POLASIG2	AATTAAA	TATCCAYMOTIFOSRAMY3D	TATCCAY	GATABOX	GATA	INTRONLOWER	TGCAGG	DOFCOREZM	AAAG	TAAAGSTKST1	TAAAG
ACGTOSGLUB1	GTACGTG	GATABOX	GATA	GTGANTG10	GTGA	SEF1MOTIF	ATATTTAWW	TATABOX5	TTATTT	GATABOX	GATA	DOFCOREZM	AAAG	MYB2CONSENSUSAT	YAACKG	CBFHV	RYCGAC	WBBOXPCWRKY1	TTTGACY	GATABOX	GATA	RYREPEATGMGY2	CATGCAT	NODCON2GM	CTCTT	ROOTMOTIFTAPOX1	ATATT	CACTFTPPCA1	YACT	WBOXATNPR1	TTGAC	POLASIG1	AATAAA	TATCCAOSAMY	TATCCA	SEF1MOTIF	ATATTTAWW	EBOXBNNAPA	CANNTG	CACTFTPPCA1	YACT	DOFCOREZM	AAAG
CURECORECR	GTAC	CURECORECR	GTAC	CACTFTPPCA1	YACT	POLASIG1	AATAAA	ACGTATERD1	ACGT	ROOTMOTIFTAPOX1	ATATT	CACTFTPPCA1	YACT	EBOXBNNAPA	CANNTG	CRTDREHVCBF2	GTCGAC	ELRECOREPCRP1	TTGACC	ASF1MOTIFCAMV	TGACG	RYREPEATBNNAPA	CATGCA	OSE2ROOTNODULE	CTCTT	ARR1AT	NGATT	GATABOX	GATA	HEXMOTIFTAH3H4	ACGTCA	TATABOX5	TTATTT	GT1CONSENSUS	GRWAAW	ROOTMOTIFTAPOX1	ATATT	MYCCONSENSUSAT	CANNTG	GATABOX	GATA	CAATBOX1	CAAT
ACGTATERD1	ACGT	CURECORECR	GTAC	ANAERO1CONSENSUS	AAACAAA	ROOTMOTIFTAPOX1	ATATT	ACGTATERD1	ACGT	ROOTMOTIFTAPOX1	ATATT	ACGTABOX	TACGTA	MYBCORE	CNGTTR	CBFHV	RYCGAC	WBOXATNPR1	TTGAC	WRKY71OS	TGAC	CACTFTPPCA1	YACT	POLLEN1LELAT52	AGAAA	POLLEN1LELAT52	AGAAA	MYBST1	GGATA	ASF1MOTIFCAMV	TGACG	ROOTMOTIFTAPOX1	ATATT	CACTFTPPCA1	YACT	TATABOXOSPAL	TATTTAA	EBOXBNNAPA	CANNTG	ARR1AT	NGATT	TATABOX2	TATAAAT
RHERPATEXPA7	KCACGW	CACTFTPPCA1	YACT	ARR1AT	NGATT	CACTFTPPCA1	YACT	DOFCOREZM	AAAG	POLLEN1LELAT52	AGAAA	ACGTABOX	TACGTA	MYCCONSENSUSAT	CANNTG	CRTDREHVCBF2	GTCGAC	WRKY71OS	TGAC	CACTFTPPCA1	YACT	DOFCOREZM	AAAG	DOFCOREZM	AAAG	BOXIINTPATPB	ATAGAA	TATCCAYMOTIFOSRAMY3D	TATCCAY	TGACGTVMAMY	TGACGT	ARR1AT	NGATT	GTGANTG10	GTGA	POLASIG2	AATTAAA	MYCCONSENSUSAT	CANNTG	-300ELEMENT	TGHAAARK	POLASIG1	AATAAA
ABRELATERD1	ACGTG	ROOTMOTIFTAPOX1	ATATT	GTGANTG10	GTGA	GTGANTG10	GTGA	TAAAGSTKST1	TAAAG	XYLAT	ACAAAGAA	ACGTATERD1	ACGT	ARR1AT	NGATT	CBFHV	RYCGAC	WBOXNTERF3	TGACY	-10PEHVPSBD	TATTCT	POLLEN1LELAT52	AGAAA	SORLIP1AT	GCCAC	GATABOX	GATA	TATCCAOSAMY	TATCCA	WRKY71OS	TGAC	DOFCOREZM	AAAG	PRECONSCRHSP70A	SCGAYNRNNNNNNNNNNNNNNNHD	GATABOX	GATA	CGACGOSAMY3	CGACG	POLLEN1LELAT52	AGAAA	LECPLEACS2	TAAAATAT
ACGTATERD1	ACGT	CAATBOX1	CAAT	EBOXBNNAPA	CANNTG	TAAAGSTKST1	TAAAG	POLASIG1	AATAAA	DOFCOREZM	AAAG	ACGTATERD1	ACGT	ARR1AT	NGATT	WBOXNTCHN48	CTGACY	CCAATBOX1	CCAAT	BOXIINTPATPB	ATAGAA	MYBCORE	CNGTTR	MYB1AT	WAACCA	INRNTPSADB	YTCANTYY	TATCCACHVAL21	TATCCAC	ACGTATERD1	ACGT	TAAAGSTKST1	TAAAG	GTGANTG10	GTGA	ROOTMOTIFTAPOX1	ATATT	LTRECOREATCOR15	CCGAC	NODCON2GM	CTCTT	ROOTMOTIFTAPOX1	ATATT
CURECORECR	GTAC	GATABOX	GATA	CATATGGMSAUR	CATATG	DOFCOREZM	AAAG	TATABOX5	TTATTT	AMYBOX1	TAACARA	-10PEHVPSBD	TATTCT	GTGANTG10	GTGA	WBOXHVISO1	TGACT	CAATBOX1	CAAT	ARR1AT	NGATT	RAV1AAT	CAACA	CACTFTPPCA1	YACT	ARR1AT	NGATT	CAATBOX1	CAAT	ACGTATERD1	ACGT	POLASIG1	AATAAA	CGCGBOXAT	VCGCGB	POLASIG3	AATAAT	CAREOSREP1	CAACTC	OSE2ROOTNODULE	CTCTT	ROOTMOTIFTAPOX1	ATATT
CURECORECR	GTAC	GT1CONSENSUS	GRWAAW	MYCCONSENSUSAT	CANNTG	NODCON1GM	AAAGAT	-300ELEMENT	TGHAAARK	MYBGAHV	TAACAAA	POLLEN1LELAT52	AGAAA	SORLIP5AT	GAGTGAG	WRKY71OS	TGAC	PYRIMIDINEBOXOSRAMY1A	CCTTTT	EBOXBNNAPA	CANNTG	GT1CONSENSUS	GRWAAW	TATABOX5	TTATTT	POLLEN1LELAT52	AGAAA	CACTFTPPCA1	YACT	DOFCOREZM	AAAG	CAATBOX1	CAAT	CGCGBOXAT	VCGCGB	TATABOX5	TTATTT	EECCRCAH1	GANTTNC	BOXIINTPATPB	ATAGAA	POLASIG3	AATAAT
ROOTMOTIFTAPOX1	ATATT	IBOXCORE	GATAA	EBOXBNNAPA	CANNTG	OSE1ROOTNODULE	AAAGAT	GT1CONSENSUS	GRWAAW	GAREAT	TAACAAR	GT1MOTIFPSRBCS	KWGTGRWAAWRW	CACTFTPPCA1	YACT	WBOXNTERF3	TGACY	DOFCOREZM	AAAG	CATATGGMSAUR	CATATG	S1FBOXSORPS1L21	ATGGTA	CACTFTPPCA1	YACT	SORLIP1AT	GCCAC	CAATBOX1	CAAT	RAV1AAT	CAACA	CEREGLUBOX1PSLEGA	TGTTAAAGT	LTRECOREATCOR15	CCGAC	GATABOX	GATA	RHERPATEXPA7	KCACGW	GATABOX	GATA	POLASIG3	AATAAT
ROOTMOTIFTAPOX1	ATATT	SEF4MOTIFGM7S	RTTTTTR	CATATGGMSAUR	CATATG	CAATBOX1	CAAT	GT1GMSCAM4	GAAAAA	TATABOX5	TTATTT	-300ELEMENT	TGHAAARK	GTGANTG10	GTGA	MYBPZM	CCWACC	ARR1AT	NGATT	MYCCONSENSUSAT	CANNTG	EBOXBNNAPA	CANNTG	EBOXBNNAPA	CANNTG	SEBFCONSSTPR10A	YTGTCWC	EECCRCAH1	GANTTNC	MYBCORE	CNGTTR	NTBBF1ARROLB	ACTTTA	EECCRCAH1	GANTTNC	CACTFTPPCA1	YACT	PALBOXAPC	CCGTCC	TBOXATGAPB	ACTTTG	POLASIG3	AATAAT
GT1CONSENSUS	GRWAAW	ROOTMOTIFTAPOX1	ATATT	MYCCONSENSUSAT	CANNTG	POLASIG3	AATAAT	INRNTPSADB	YTCANTYY	SEBFCONSSTPR10A	YTGTCWC	DOFCOREZM	AAAG	ANAERO2CONSENSUS	AGCAGC	HBOXCONSENSUSPVCHS	CCTACCNNNNNNNCT	POLASIG1	AATAAA	EBOXBNNAPA	CANNTG	CATATGGMSAUR	CATATG	MYCCONSENSUSAT	CANNTG	BIHD1OS	TGTCA	CAATBOX1	CAAT	WBOXHVISO1	TGACT	TAAAGSTKST1	TAAAG	CAREOSREP1	CAACTC	SORLIP1AT	GCCAC	MYBCORE	CNGTTR	DOFCOREZM	AAAG	POLASIG3	AATAAT
GT1CONSENSUS	GRWAAW	SITEIIATCYTC	TGGGCY	RAV1AAT	CAACA	ARR1AT	NGATT	GTGANTG10	GTGA	ARFAT	TGTCTC	GT1CONSENSUS	GRWAAW	SORLIP1AT	GCCAC	GTGANTG10	GTGA	CAATBOX1	CAAT	CATATGGMSAUR	CATATG	MYCCONSENSUSAT	CANNTG	CAATBOX1	CAAT	WRKY71OS	TGAC	INTRONLOWER	TGCAGG	WBOXNTERF3	TGACY	DOFCOREZM	AAAG	ARR1AT	NGATT	SORLIP1AT	GCCAC	MYBCOREATCYCB1	AACGG	CACTFTPPCA1	YACT	TATABOX5	TTATTT
ANAERO3CONSENSUS	TCATCAC	CAATBOX1	CAAT	GATABOX	GATA	CACTFTPPCA1	YACT	CACTFTPPCA1	YACT	SURECOREATSULTR11	GAGAC	GT1GMSCAM4	GAAAAA	CACTFTPPCA1	YACT	CAATBOX1	CAAT	DOFCOREZM	AAAG	MYCCONSENSUSAT	CANNTG	EBOXBNNAPA	CANNTG	EBOXBNNAPA	CANNTG	GTGANTG10	GTGA	GTGANTG10	GTGA	WBOXNTCHN48	CTGACY	SEF4MOTIFGM7S	RTTTTTR	CAATBOX1	CAAT	EBOXBNNAPA	CANNTG	PYRIMIDINEBOXOSRAMY1A	CCTTTT	BIHD1OS	TGTCA	CACTFTPPCA1	YACT
GTGANTG10	GTGA	GATABOX	GATA	GT1CONSENSUS	GRWAAW	GATABOX	GATA	DOFCOREZM	AAAG	CACTFTPPCA1	YACT	GTGANTG10	GTGA	TBOXATGAPB	ACTTTG	ARR1AT	NGATT	TAAAGSTKST1	TAAAG	WBOXNTERF3	TGACY	CATATGGMSAUR	CATATG	MYCCONSENSUSAT	CANNTG	GT1CORE	GGTTAA	DOFCOREZM	AAAG	WRKY71OS	TGAC	GTGANTG10	GTGA	GATABOX	GATA	MYCCONSENSUSAT	CANNTG	DOFCOREZM	AAAG	WRKY71OS	TGAC	EBOXBNNAPA	CANNTG
MYB2AT	TAACTG	GATABOX	GATA	INRNTPSADB	YTCANTYY	GT1CONSENSUS	GRWAAW	MARTBOX	TTWTWTTWTT	DOFCOREZM	AAAG	EBOXBNNAPA	CANNTG	DOFCOREZM	AAAG	SV40COREENHAN	GTGGWWHG	GATABOX	GATA	WRKY71OS	TGAC	MYCCONSENSUSAT	CANNTG	CAATBOX1	CAAT	MYBPLANT	MACCWAMC	GT1CONSENSUS	GRWAAW	GT1CONSENSUS	GRWAAW	TATABOX5	TTATTT	GTGANTG10	GTGA	MYCATERD1	CATGTG	CAATBOX1	CAAT	S1FBOXSORPS1L21	ATGGTA	MYCCONSENSUSAT	CANNTG
MYB2CONSENSUSAT	YAACKG	MYBST1	GGATA	DOFCOREZM	AAAG	GT1GMSCAM4	GAAAAA	SEF1MOTIF	ATATTTAWW	GT1CONSENSUS	GRWAAW	MYCCONSENSUSAT	CANNTG	DRE2COREZMRAB17	ACCGAC	GATABOX	GATA	GT1CONSENSUS	GRWAAW	ROOTMOTIFTAPOX1	ATATT	SEF4MOTIFGM7S	RTTTTTR	NODCON2GM	CTCTT	RAV1AAT	CAACA	-300ELEMENT	TGHAAARK	GT1GMSCAM4	GAAAAA	POLASIG1	AATAAA	WRKY71OS	TGAC	EBOXBNNAPA	CANNTG	ELRECOREPCRP1	TTGACC	EBOXBNNAPA	CANNTG	EBOXBNNAPA	CANNTG
MYBCORE	CNGTTR	REBETALGLHCB21	CGGATA	SORLIP2AT	GGGCC	GTGANTG10	GTGA	TATABOXOSPAL	TATTTAA	TAAAGSTKST1	TAAAG	CAATBOX1	CAAT	DRECRTCOREAT	RCCGAC	MYBST1	GGATA	IBOXCORE	GATAA	CARGCW8GAT	CWWWWWWWWG	ARR1AT	NGATT	OSE2ROOTNODULE	CTCTT	CAATBOX1	CAAT	DOFCOREZM	AAAG	INRNTPSADB	YTCANTYY	POLASIG2	AATTAAA	WBOXNTERF3	TGACY	MYCATRD22	CACATG	WBOXATNPR1	TTGAC	MYCCONSENSUSAT	CANNTG	MYCCONSENSUSAT	CANNTG
GATABOX	GATA	CACTFTPPCA1	YACT	CACTFTPPCA1	YACT	BIHD1OS	TGTCA	ROOTMOTIFTAPOX1	ATATT	DOFCOREZM	AAAG	EBOXBNNAPA	CANNTG	CBFHV	RYCGAC	TATCCAYMOTIFOSRAMY3D	TATCCAY	POLASIG2	AATTAAA	CARGCW8GAT	CWWWWWWWWG	GT1CONSENSUS	GRWAAW	GT1CONSENSUS	GRWAAW	POLLEN1LELAT52	AGAAA	CAATBOX1	CAAT	CEREGLUBOX2PSLEGA	TGAAAACT	TATABOX2	TATAAAT	CCAATBOX1	CCAAT	MYCCONSENSUSAT	CANNTG	WRKY71OS	TGAC	EBOXBNNAPA	CANNTG	ROOTMOTIFTAPOX1	ATATT
BOXIINTPATPB	ATAGAA	CAATBOX1	CAAT	TATABOX5	TTATTT	WBOXATNPR1	TTGAC	ROOTMOTIFTAPOX1	ATATT	NODCON2GM	CTCTT	MYCCONSENSUSAT	CANNTG	LTRECOREATCOR15	CCGAC	TATCCAOSAMY	TATCCA	POLASIG3	AATAAT	CACTFTPPCA1	YACT	-10PEHVPSBD	TATTCT	IBOXCORE	GATAA	ASF1MOTIFCAMV	TGACG	ELRECOREPCRP1	TTGACC	EBOXBNNAPA	CANNTG	TATAPVTRNALEU	TTTATATA	CAATBOX1	CAAT	ARR1AT	NGATT	WBOXNTERF3	TGACY	MYCCONSENSUSAT	CANNTG	CACTFTPPCA1	YACT
POLLEN1LELAT52	AGAAA	CCAATBOX1	CCAAT	ROOTMOTIFTAPOX1	ATATT	WRKY71OS	TGAC	DOFCOREZM	AAAG	OSE2ROOTNODULE	CTCTT	CAATBOX1	CAAT	ARR1AT	NGATT	TATCCACHVAL21	TATCCAC	TATABOX3	TATTAAT	TATABOX5	TTATTT	ROOTMOTIFTAPOX1	ATATT	GATABOX	GATA	WRKY71OS	TGAC	WBOXATNPR1	TTGAC	MYCATRD22	CACATG	TATABOX4	TATATAA	WBOXHVISO1	TGACT	PROLAMINBOXOSGLUB1	TGCAAAG	CACTFTPPCA1	YACT	BOXIINTPATPB	ATAGAA	POLASIG3	AATAAT
CAATBOX1	CAAT	DOFCOREZM	AAAG	CARGCW8GAT	CWWWWWWWWG	CAATBOX1	CAAT	CACTFTPPCA1	YACT	POLLEN1LELAT52	AGAAA	GTGANTG10	GTGA	CAATBOX1	CAAT	SEF3MOTIFGM	AACCCA	CAATBOX1	CAAT	CARGCW8GAT	CWWWWWWWWG	ROOTMOTIFTAPOX1	ATATT	CACTFTPPCA1	YACT	GTGANTG10	GTGA	WRKY71OS	TGAC	MYCCONSENSUSAT	CANNTG	TATABOX4	TATATAA	WRKY71OS	TGAC	DOFCOREZM	AAAG	DOFCOREZM	AAAG	GT1CONSENSUS	GRWAAW	ROOTMOTIFTAPOX1	ATATT
CCAATBOX1	CCAAT	NODCON2GM	CTCTT	CARGCW8GAT	CWWWWWWWWG	DOFCOREZM	AAAG	-10PEHVPSBD	TATTCT	DOFCOREZM	AAAG	ARR1AT	NGATT	EBOXBNNAPA	CANNTG	CCAATBOX1	CCAAT	POLASIG3	AATAAT	CARGCW8GAT	CWWWWWWWWG	CAATBOX1	CAAT	DOFCOREZM	AAAG	CACTFTPPCA1	YACT	WBOXNTERF3	TGACY	EBOXBNNAPA	CANNTG	SP8BFIBSP8BIB	TACTATT	WBOXNTERF3	TGACY	NODCON1GM	AAAGAT	POLLEN1LELAT52	AGAAA	NODCON2GM	CTCTT	SEF1MOTIF	ATATTTAWW
TATABOX2	TATAAAT	OSE2ROOTNODULE	CTCTT	INRNTPSADB	YTCANTYY	GTGANTG10	GTGA	CACTFTPPCA1	YACT	CACTFTPPCA1	YACT	POLASIG3	AATAAT	MYBCORE	CNGTTR	LEAFYATAG	CCAATGT	EBOXBNNAPA	CANNTG	DOFCOREZM	AAAG	CCAATBOX1	CCAAT	POLLEN1LELAT52	AGAAA	BIHD1OS	TGTCA	CACTFTPPCA1	YACT	MYCCONSENSUSAT	CANNTG	CACTFTPPCA1	YACT	CIACADIANLELHC	CAANNNNATC	OSE1ROOTNODULE	AAAGAT	CTRMCAMV35S	TCTCTCTCT	OSE2ROOTNODULE	CTCTT	ROOTMOTIFTAPOX1	ATATT
S1FSORPL21	ATGGTATT	CAATBOX1	CAAT	DOFCOREZM	AAAG	POLASIG1	AATAAA	POLASIG3	AATAAT	DOFCOREZM	AAAG	TATABOX5	TTATTT	MYCCONSENSUSAT	CANNTG	CAATBOX1	CAAT	CATATGGMSAUR	CATATG	TAAAGSTKST1	TAAAG	TATABOXOSPAL	TATTTAA	DOFCOREZM	AAAG	WBOXATNPR1	TTGAC	TBOXATGAPB	ACTTTG	MYCATERD1	CATGTG	TATABOX3	TATTAAT	RAV1AAT	CAACA	CCA1ATLHCB1	AAMAATCT	NODCON2GM	CTCTT	CCAATBOX1	CCAAT	TATABOX2	TATAAAT
S1FBOXSORPS1L21	ATGGTA	ARR1AT	NGATT	CAATBOX1	CAAT	LECPLEACS2	TAAAATAT	GT1CONSENSUS	GRWAAW			E2FCONSENSUS	WTTSSCSS	EBOXBNNAPA	CANNTG	WBOXNTCHN48	CTGACY	MYCCONSENSUSAT	CANNTG	CACTFTPPCA1	YACT	ROOTMOTIFTAPOX1	ATATT	DOFCOREZM	AAAG	WRKY71OS	TGAC	DOFCOREZM	AAAG	GTGANTG10	GTGA	HDZIP2ATATHB2	TAATMATTA	POLASIG2	AATTAAA	ARR1AT	NGATT	OSE2ROOTNODULE	CTCTT	EBOXBNNAPA	CANNTG	TATAPVTRNALEU	TTTATATA
CAATBOX1	CAAT	POLLEN1LELAT52	AGAAA	RYREPEATBNNAPA	CATGCA	ROOTMOTIFTAPOX1	ATATT	GT1CONSENSUS	GRWAAW			SORLIP2AT	GGGCC	MYCCONSENSUSAT	CANNTG	WRKY71OS	TGAC	EBOXBNNAPA	CANNTG	GTGANTG10	GTGA	ARR1AT	NGATT	-10PEHVPSBD	TATTCT	CAATBOX1	CAAT	WBOXATNPR1	TTGAC	ARR1AT	NGATT	ARR1AT	NGATT	MYB1AT	WAACCA	POLASIG2	AATTAAA	DOFCOREZM	AAAG	MYCCONSENSUSAT	CANNTG	TATABOX4	TATATAA
TATABOX2	TATAAAT	CACTFTPPCA1	YACT	EBOXBNNAPA	CANNTG	SEF1MOTIF	ATATTTAWW	GT1CONSENSUS	GRWAAW			ARR1AT	NGATT	MYB2CONSENSUSAT	YAACKG	WBOXNTERF3	TGACY	CATATGGMSAUR	CATATG	TATABOX5	TTATTT	EBOXBNNAPA	CANNTG	TATABOX5	TTATTT	GT1CONSENSUS	GRWAAW	BIHD1OS	TGTCA	CAATBOX1	CAAT	SEF1MOTIF	ATATTTAWW	GT1CORE	GGTTAA	DOFCOREZM	AAAG	POLLEN1LELAT52	AGAAA	CAATBOX1	CAAT	TATABOX4	TATATAA
ATHB1ATCONSENSUS	CAATWATTG	GT1CONSENSUS	GRWAAW	MYCATRD22	CACATG	ROOTMOTIFTAPOX1	ATATT	GT1GMSCAM4	GAAAAA			MYBCORE	CNGTTR	MYB1AT	WAACCA	CAREOSREP1	CAACTC	MYCCONSENSUSAT	CANNTG	SEF4MOTIFGM7S	RTTTTTR	CATATGGMSAUR	CATATG	POLASIG3	AATAAT	INRNTPSADB	YTCANTYY	WRKY71OS	TGAC	CACTFTPPCA1	YACT	TATABOXOSPAL	TATTTAA	GT1CONSENSUS	GRWAAW	POLASIG2	AATTAAA	DRECRTCOREAT	RCCGAC	EBOXBNNAPA	CANNTG	ROOTMOTIFTAPOX1	ATATT
ATHB5ATCORE	CAATNATTG	GT1CONSENSUS	GRWAAW	DPBFCOREDCDC3	ACACNNG	POLASIG1	AATAAA	POLLEN1LELAT52	AGAAA			RAV1AAT	CAACA	PYRIMIDINEBOXHVEPB1	TTTTTTCC	RYREPEATLEGUMINBOX	CATGCAY	UP1ATMSD	GGCCCAWWW	POLASIG1	AATAAA	MYCCONSENSUSAT	CANNTG	POLLEN1LELAT52	AGAAA	GT1CONSENSUS	GRWAAW	PRECONSCRHSP70A	SCGAYNRNNNNNNNNNNNNNNNHD	NODCON2GM	CTCTT	ROOTMOTIFTAPOX1	ATATT	POLLEN1LELAT52	AGAAA	SURECOREATSULTR11	GAGAC	CBFHV	RYCGAC	MYCCONSENSUSAT	CANNTG	LECPLEACS2	TAAAATAT
CAATBOX1	CAAT	GT1GMSCAM4	GAAAAA	MYCCONSENSUSAT	CANNTG	TATABOX5	TTATTT	DOFCOREZM	AAAG			REALPHALGLHCB21	AACCAA	GT1CONSENSUS	GRWAAW	RYREPEATBNNAPA	CATGCA	SITEIIATCYTC	TGGGCY	TATABOX5	TTATTT	EBOXBNNAPA	CANNTG	S1FBOXSORPS1L21	ATGGTA	CAATBOX1	CAAT	CANBNNAPA	CNAACAC	OSE2ROOTNODULE	CTCTT	SEF1MOTIF	ATATTTAWW	GATABOX	GATA	SEF1MOTIF	ATATTTAWW	LTRECOREATCOR15	CCGAC	CAATBOX1	CAAT	ROOTMOTIFTAPOX1	ATATT
ATHB1ATCONSENSUS	CAATWATTG	POLASIG3	AATAAT	EBOXBNNAPA	CANNTG	GT1CONSENSUS	GRWAAW	POLLEN1LELAT52	AGAAA			MYBATRD22	CTAACCA	GT1GMSCAM4	GAAAAA	NODCON2GM	CTCTT	SORLIP2AT	GGGCC	ARR1AT	NGATT	CATATGGMSAUR	CATATG	TAAAGSTKST1	TAAAG	POLLEN1LELAT52	AGAAA	CACTFTPPCA1	YACT	POLASIG1	AATAAA	ROOTMOTIFTAPOX1	ATATT	BOXIINTPATPB	ATAGAA	POLASIG1	AATAAA	PRECONSCRHSP70A	SCGAYNRNNNNNNNNNNNNNNNHD	CCAATBOX1	CCAAT	LECPLEACS2	TAAAATAT
ATHB5ATCORE	CAATNATTG	CIACADIANLELHC	CAANNNNATC	MYCCONSENSUSAT	CANNTG	IBOXCORE	GATAA	ARR1AT	NGATT			MYB1AT	WAACCA	GT1CONSENSUS	GRWAAW	OSE2ROOTNODULE	CTCTT	EBOXBNNAPA	CANNTG	TATABOX3	TATTAAT	MYCCONSENSUSAT	CANNTG	DOFCOREZM	AAAG	CAATBOX1	CAAT	GTGANTG10	GTGA	-10PEHVPSBD	TATTCT	TATABOX2	TATAAAT	CACTFTPPCA1	YACT	ROOTMOTIFTAPOX1	ATATT	MYB2AT	TAACTG	GATABOX	GATA	ROOTMOTIFTAPOX1	ATATT
POLASIG3	AATAAT	CCAATBOX1	CCAAT	MYCATERD1	CATGTG	GATABOX	GATA	-300ELEMENT	TGHAAARK			NODCON2GM	CTCTT	DOFCOREZM	AAAG	RHERPATEXPA7	KCACGW	MYCCONSENSUSAT	CANNTG	ROOTMOTIFTAPOX1	ATATT	GATABOX	GATA	EECCRCAH1	GANTTNC	POLASIG3	AATAAT	RAV1AAT	CAACA	BOXIINTPATPB	ATAGAA	TATAPVTRNALEU	TTTATATA	GTGANTG10	GTGA	GATABOX	GATA	MYB2CONSENSUSAT	YAACKG	-10PEHVPSBD	TATTCT	ROOTMOTIFTAPOX1	ATATT
CAATBOX1	CAAT	CAATBOX1	CAAT	NAPINMOTIFBN	TACACAT	TATABOX1	CTATAAATAC	EMHVCHORD	TGTAAAGT			OSE2ROOTNODULE	CTCTT	NODCON2GM	CTCTT	CACTFTPPCA1	YACT	EBOXBNNAPA	CANNTG	L1BOXATPDF1	TAAATGYA	S1FBOXSORPS1L21	ATGGTA	INRNTPSADB	YTCANTYY	ARR1AT	NGATT	CAATBOX1	CAAT	CAATBOX1	CAAT	TATABOX4	TATATAA	-300ELEMENT	TGHAAARK	GATABOX	GATA	MYBCORE	CNGTTR	RYREPEATLEGUMINBOX	CATGCAY	POLASIG3	AATAAT
TATABOX2	TATAAAT	ARR1AT	NGATT	ROOTMOTIFTAPOX1	ATATT	TATABOX2	TATAAAT	NTBBF1ARROLB	ACTTTA			ROOTMOTIFTAPOX1	ATATT	OSE2ROOTNODULE	CTCTT	ARR1AT	NGATT	MYCCONSENSUSAT	CANNTG	GT1CONSENSUS	GRWAAW	NAPINMOTIFBN	TACACAT	DOFCOREZM	AAAG	CIACADIANLELHC	CAANNNNATC	WBOXATNPR1	TTGAC	TBOXATGAPB	ACTTTG	ROOTMOTIFTAPOX1	ATATT	GT1CONSENSUS	GRWAAW	CAATBOX1	CAAT	ARR1AT	NGATT	RYREPEATBNNAPA	CATGCA	ROOTMOTIFTAPOX1	ATATT
MARARS	WTTTATRTTTW	GTGANTG10	GTGA	CAATBOX1	CAAT	CACTFTPPCA1	YACT	-300CORE	TGTAAAG			RAV1AAT	CAACA	CACTFTPPCA1	YACT	CBFHV	RYCGAC	CACTFTPPCA1	YACT	POLLEN1LELAT52	AGAAA	DPBFCOREDCDC3	ACACNNG	POLLEN1LELAT52	AGAAA	CCAATBOX1	CCAAT	BIHD1OS	TGTCA	DOFCOREZM	AAAG	CACTFTPPCA1	YACT	GT1GMSCAM4	GAAAAA	GT1MOTIFPSRBCS	KWGTGRWAAWRW	ARR1AT	NGATT	CRTDREHVCBF2	GTCGAC	ROOTMOTIFTAPOX1	ATATT
ROOTMOTIFTAPOX1	ATATT	ACGTATERD1	ACGT	CCAATBOX1	CCAAT	ROOTMOTIFTAPOX1	ATATT	DOFCOREZM	AAAG			SURECOREATSULTR11	GAGAC	DOFCOREZM	AAAG	DOFCOREZM	AAAG	GTGANTG10	GTGA	DOFCOREZM	AAAG	EBOXBNNAPA	CANNTG	DOFCOREZM	AAAG	CAATBOX1	CAAT	WRKY71OS	TGAC	MYBCORE	CNGTTR	NTBBF1ARROLB	ACTTTA	MARTBOX	TTWTWTTWTT	GTGANTG10	GTGA	GTGANTG10	GTGA	CBFHV	RYCGAC	ROOTMOTIFTAPOX1	ATATT
TATABOX5	TTATTT	ACGTATERD1	ACGT	CACTFTPPCA1	YACT	TATABOX3	TATTAAT	TAAAGSTKST1	TAAAG			NODCON2GM	CTCTT	CACTFTPPCA1	YACT	SEF3MOTIFGM	AACCCA	-10PEHVPSBD	TATTCT	POLLEN1LELAT52	AGAAA	MYCCONSENSUSAT	CANNTG	POLLEN1LELAT52	AGAAA	ARR1AT	NGATT	CACTFTPPCA1	YACT	MYB2AT	TAACTG	DOFCOREZM	AAAG	TATABOX5	TTATTT	GATABOX	GATA	GATABOX	GATA	CRTDREHVCBF2	GTCGAC	GT1CONSENSUS	GRWAAW
POLASIG1	AATAAA	GATABOX	GATA	GATABOX	GATA	TATABOX5	TTATTT	TBOXATGAPB	ACTTTG			OSE2ROOTNODULE	CTCTT	GTGANTG10	GTGA	ANAERO2CONSENSUS	AGCAGC	POLASIG3	AATAAT	CACTFTPPCA1	YACT	MYCATERD1	CATGTG	TAAAGSTKST1	TAAAG	NODCON1GM	AAAGAT	CAATBOX1	CAAT	MYB2CONSENSUSAT	YAACKG	TAAAGSTKST1	TAAAG	MARTBOX	TTWTWTTWTT	GT1CONSENSUS	GRWAAW	AMYBOX2	TATCCAT	CBFHV	RYCGAC	POLLEN1LELAT52	AGAAA
TAAAGSTKST1	TAAAG	BOXIINTPATPB	ATAGAA	CACTFTPPCA1	YACT	POLASIG1	AATAAA	DOFCOREZM	AAAG			DOFCOREZM	AAAG	AMYBOX2	TATCCAT	DRECRTCOREAT	RCCGAC	TATABOX4	TATATAA	GT1CONSENSUS	GRWAAW	EBOXBNNAPA	CANNTG	DOFCOREZM	AAAG	OSE1ROOTNODULE	AAAGAT	CACTFTPPCA1	YACT	POLLEN1LELAT52	AGAAA	WUSATAg	TTAATGG	POLASIG1	AATAAA	IBOXCORE	GATAA	TATCCAYMOTIFOSRAMY3D	TATCCAY	CACTFTPPCA1	YACT	CAATBOX1	CAAT
DOFCOREZM	AAAG	POLLEN1LELAT52	AGAAA	GTGANTG10	GTGA	SEF4MOTIFGM7S	RTTTTTR	AMMORESIVDCRNIA1	CGAACTT			REALPHALGLHCB21	AACCAA	TATCCAYMOTIFOSRAMY3D	TATCCAY	CBFHV	RYCGAC	L1BOXATPDF1	TAAATGYA	-300CORE	TGTAAAG	MYCATRD22	CACATG	CARGCW8GAT	CWWWWWWWWG	DOFCOREZM	AAAG	ARR1AT	NGATT	GT1CONSENSUS	GRWAAW	ELRECOREPCRP1	TTGACC	GTGANTG10	GTGA	DOFCOREZM	AAAG	TATCCAOSAMY	TATCCA	ROOTMOTIFTAPOX1	ATATT	GATABOX	GATA
POLASIG2	AATTAAA	GT1CONSENSUS	GRWAAW	-300ELEMENT	TGHAAARK	GATABOX	GATA	ROOTMOTIFTAPOX1	ATATT			PRECONSCRHSP70A	SCGAYNRNNNNNNNNNNNNNNNHD	TATCCAOSAMY	TATCCA	LTRECOREATCOR15	CCGAC	POLASIG2	AATTAAA	TAAAGSTKST1	TAAAG	MYCCONSENSUSAT	CANNTG	CARGCW8GAT	CWWWWWWWWG	POLLEN1LELAT52	AGAAA	WBOXHVISO1	TGACT	GT1GMSCAM4	GAAAAA	WBOXNTERF3	TGACY	GATABOX	GATA	NODCON1GM	AAAGAT	MYBST1	GGATA	CACTFTPPCA1	YACT	SEF4MOTIFGM7S	RTTTTTR
CARGCW8GAT	CWWWWWWWWG	GT1GMSCAM4	GAAAAA	GT1CONSENSUS	GRWAAW	NODCON1GM	AAAGAT	ASF1MOTIFCAMV	TGACG			RAV1AAT	CAACA	P1BS	GNATATNC	EECCRCAH1	GANTTNC	SURECOREATSULTR11	GAGAC	DOFCOREZM	AAAG	CAATBOX1	CAAT	CACTFTPPCA1	YACT	DPBFCOREDCDC3	ACACNNG	WBOXNTERF3	TGACY	GTGANTG10	GTGA	WBOXATNPR1	TTGAC	GATABOX	GATA	OSE1ROOTNODULE	AAAGAT	GATABOX	GATA	ARR1AT	NGATT	SEF1MOTIF	ATATTTAWW
CARGCW8GAT	CWWWWWWWWG	MARTBOX	TTWTWTTWTT	GT1GMSCAM4	GAAAAA	OSE1ROOTNODULE	AAAGAT	WRKY71OS	TGAC			RAV1AAT	CAACA	MYBST1	GGATA	DOFCOREZM	AAAG	ACGTCBOX	GACGTC	CAATBOX1	CAAT	ROOTMOTIFTAPOX1	ATATT	CURECORECR	GTAC	CACTFTPPCA1	YACT	WRKY71OS	TGAC	ROOTMOTIFTAPOX1	ATATT	WRKY71OS	TGAC	ROOTMOTIFTAPOX1	ATATT	GATABOX	GATA	SEF1MOTIF	ATATTTAWW	EECCRCAH1	GANTTNC	TATABOX2	TATAAAT
BOXIINTPATPB	ATAGAA	TATABOX5	TTATTT	INRNTPSADB	YTCANTYY	DOFCOREZM	AAAG	EBOXBNNAPA	CANNTG			LTRECOREATCOR15	CCGAC	P1BS	GNATATNC	CACTFTPPCA1	YACT	ACGTCBOX	GACGTC	ROOTMOTIFTAPOX1	ATATT	ARR1AT	NGATT	CURECORECR	GTAC	GATABOX	GATA	GTGANTG10	GTGA	DOFCOREZM	AAAG	CAATBOX1	CAAT	ROOTMOTIFTAPOX1	ATATT	ROOTMOTIFTAPOX1	ATATT	ROOTMOTIFTAPOX1	ATATT	GT1CONSENSUS	GRWAAW	ROOTMOTIFTAPOX1	ATATT
-10PEHVPSBD	TATTCT	POLASIG1	AATAAA	GT1CONSENSUS	GRWAAW	ARR1AT	NGATT	CATATGGMSAUR	CATATG			SEF4MOTIFGM7S	RTTTTTR	GATABOX	GATA	EBOXBNNAPA	CANNTG	ACGTATERD1	ACGT	GT1CONSENSUS	GRWAAW	CACTFTPPCA1	YACT	POLASIG2	AATTAAA	CAATBOX1	CAAT	CACTFTPPCA1	YACT	WBOXNTERF3	TGACY	SEF1MOTIF	ATATTTAWW	ARR1AT	NGATT	AMYBOX1	TAACARA	TATABOXOSPAL	TATTTAA	GT1CONSENSUS	GRWAAW	SEF1MOTIF	ATATTTAWW
ROOTMOTIFTAPOX1	ATATT	GTGANTG10	GTGA	GT1GMSCAM4	GAAAAA	EECCRCAH1	GANTTNC	MYCCONSENSUSAT	CANNTG			SURECOREATSULTR11	GAGAC	GATABOX	GATA	MYCCONSENSUSAT	CANNTG	ACGTATERD1	ACGT	CAATBOX1	CAAT	CACTFTPPCA1	YACT	CACTFTPPCA1	YACT	SEF4MOTIFGM7S	RTTTTTR	INRNTPSADB	YTCANTYY	WRKY71OS	TGAC	TATABOXOSPAL	TATTTAA	GATABOX	GATA	MYBGAHV	TAACAAA	WUSATAg	TTAATGG	LTRECOREATCOR15	CCGAC	ROOTMOTIFTAPOX1	ATATT
ACGTTBOX	AACGTT	LTRECOREATCOR15	CCGAC	MYB1AT	WAACCA	GT1CONSENSUS	GRWAAW	EBOXBNNAPA	CANNTG			TBOXATGAPB	ACTTTG	MYBST1	GGATA	EBOXBNNAPA	CANNTG	CGACGOSAMY3	CGACG	NODCON2GM	CTCTT	INRNTPSADB	YTCANTYY	SEF4MOTIFGM7S	RTTTTTR	WBOXATNPR1	TTGAC	CAATBOX1	CAAT	ACGTABOX	TACGTA	ROOTMOTIFTAPOX1	ATATT	GT1CONSENSUS	GRWAAW	GAREAT	TAACAAR	GT1CONSENSUS	GRWAAW	CGACGOSAMY3	CGACG	TATABOX2	TATAAAT
ACGTTBOX	AACGTT	CACTFTPPCA1	YACT	DOFCOREZM	AAAG	POLLEN1LELAT52	AGAAA	CATATGGMSAUR	CATATG			DOFCOREZM	AAAG	REBETALGLHCB21	CGGATA	MYCCONSENSUSAT	CANNTG	CAATBOX1	CAAT	OSE2ROOTNODULE	CTCTT	CAATBOX1	CAAT	CACTFTPPCA1	YACT	BIHD1OS	TGTCA	CACTFTPPCA1	YACT	ACGTABOX	TACGTA	-300ELEMENT	TGHAAARK	IBOXCORE	GATAA	POLASIG3	AATAAT	POLASIG2	AATTAAA	CAREOSREP1	CAACTC	CAATBOX1	CAAT
ACGTATERD1	ACGT	CACTFTPPCA1	YACT	DOFCOREZM	AAAG	CAATBOX1	CAAT	MYCCONSENSUSAT	CANNTG			ERELEE4	AWTTCAAA	PRECONSCRHSP70A	SCGAYNRNNNNNNNNNNNNNNNHD	CACTFTPPCA1	YACT	POLASIG3	AATAAT	CACTFTPPCA1	YACT	ARR1AT	NGATT	CAATBOX1	CAAT	WRKY71OS	TGAC	CAATBOX1	CAAT	ACGTATERD1	ACGT	GT1CONSENSUS	GRWAAW	ARR1AT	NGATT	TATABOX5	TTATTT	CAATBOX1	CAAT	PRECONSCRHSP70A	SCGAYNRNNNNNNNNNNNNNNNHD	POLASIG1	AATAAA
ACGTATERD1	ACGT	ROOTMOTIFTAPOX1	ATATT	GT1CONSENSUS	GRWAAW	GATABOX	GATA	GATABOX	GATA			POLASIG3	AATAAT	GATABOX	GATA	WBOXNTERF3	TGACY	POLASIG3	AATAAT	CAREOSREP1	CAACTC	ARR1AT	NGATT	PRECONSCRHSP70A	SCGAYNRNNNNNNNNNNNNNNNHD	CACTFTPPCA1	YACT	ARR1AT	NGATT	ACGTATERD1	ACGT	GT1GMSCAM4	GAAAAA	CARGCW8GAT	CWWWWWWWWG	GATABOX	GATA	ERELEE4	AWTTCAAA	MYB1AT	WAACCA	POLASIG3	AATAAT
INRNTPSADB	YTCANTYY	GATABOX	GATA	GT1GMSCAM4	GAAAAA	GATABOX	GATA	AMMORESIVDCRNIA1	CGAACTT			TATABOX5	TTATTT	P1BS	GNATATNC	WBOXNTCHN48	CTGACY	TATABOX5	TTATTT	GATABOX	GATA	CAATBOX1	CAAT	POLLEN1LELAT52	AGAAA	CURECORECR	GTAC	CIACADIANLELHC	CAANNNNATC	-10PEHVPSBD	TATTCT	SEF1MOTIF	ATATTTAWW	CARGCW8GAT	CWWWWWWWWG	IBOXCORE	GATAA	TATAPVTRNALEU	TTTATATA	IBOXCORE	GATAA	TATABOX3	TATTAAT
CAATBOX1	CAAT	NODCON2GM	CTCTT	DOFCOREZM	AAAG	POLASIG2	AATTAAA	POLASIG3	AATAAT			ERELEE4	AWTTCAAA	P1BS	GNATATNC	WRKY71OS	TGAC	TATABOXOSPAL	TATTTAA	GATABOX	GATA	CACTFTPPCA1	YACT	EECCRCAH1	GANTTNC	CURECORECR	GTAC	ARR1AT	NGATT	ROOTMOTIFTAPOX1	ATATT	TATABOXOSPAL	TATTTAA	POLLEN1LELAT52	AGAAA	DOFCOREZM	AAAG	TATABOX4	TATATAA	GATABOX	GATA	TATABOX3	TATTAAT
GATABOX	GATA	OSE2ROOTNODULE	CTCTT	-300ELEMENT	TGHAAARK	ARR1AT	NGATT	ROOTMOTIFTAPOX1	ATATT			TATCCAOSAMY	TATCCA	ROOTMOTIFTAPOX1	ATATT	EBOXBNNAPA	CANNTG	CACTFTPPCA1	YACT	NODCON2GM	CTCTT	GATABOX	GATA	DOFCOREZM	AAAG	ARR1AT	NGATT	TATAPVTRNALEU	TTTATATA	ROOTMOTIFTAPOX1	ATATT	ROOTMOTIFTAPOX1	ATATT	TATABOX4	TATATAA	POLASIG2	AATTAAA	TATABOX4	TATATAA	-300ELEMENT	TGHAAARK	ROOTMOTIFTAPOX1	ATATT
BIHD1OS	TGTCA	POLASIG3	AATAAT	GT1CONSENSUS	GRWAAW	RBCSCONSENSUS	AATCCAA	ASF1MOTIFCAMV	TGACG			MYBST1	GGATA	-10PEHVPSBD	TATTCT	MYCCONSENSUSAT	CANNTG	SEF1MOTIF	ATATTTAWW	OSE2ROOTNODULE	CTCTT	ROOTMOTIFTAPOX1	ATATT	CGACGOSAMY3	CGACG	LTRECOREATCOR15	CCGAC	TATABOX4	TATATAA	MYB1LEPR	GTTAGTT	GATABOX	GATA	POLLEN1LELAT52	AGAAA	POLASIG2	AATTAAA	ARR1AT	NGATT	DOFCOREZM	AAAG	ROOTMOTIFTAPOX1	ATATT
WRKY71OS	TGAC	EBOXBNNAPA	CANNTG	GT1GMSCAM4	GAAAAA	GATABOX	GATA	WRKY71OS	TGAC			GATABOX	GATA	AGCBOXNPGLB	AGCCGCC	EBOXBNNAPA	CANNTG	ROOTMOTIFTAPOX1	ATATT	DOFCOREZM	AAAG	CPBCSPOR	TATTAG	EBOXBNNAPA	CANNTG	SEF3MOTIFGM	AACCCA	DOFCOREZM	AAAG	EBOXBNNAPA	CANNTG	RGATAOS	CAGAAGATA	TATABOX5	TTATTT	-300ELEMENT	TGHAAARK	ARR1AT	NGATT	WBOXHVISO1	TGACT	TATABOX3	TATTAAT
POLASIG1	AATAAA	DPBFCOREDCDC3	ACACNNG	ROOTMOTIFTAPOX1	ATATT	CAATBOX1	CAAT	EBOXBNNAPA	CANNTG			RAV1AAT	CAACA	GCCCORE	GCCGCC	MYCCONSENSUSAT	CANNTG	TATABOXOSPAL	TATTTAA	POLLEN1LELAT52	AGAAA	GTGANTG10	GTGA	MYCCONSENSUSAT	CANNTG	CIACADIANLELHC	CAANNNNATC	POLLEN1LELAT52	AGAAA	CATATGGMSAUR	CATATG	ROOTMOTIFTAPOX1	ATATT	POLASIG1	AATAAA	GT1CONSENSUS	GRWAAW	POLASIG2	AATTAAA	WBOXNTERF3	TGACY	TATABOX3	TATTAAT
TATABOX5	TTATTT	RAV1BAT	CACCTG	RAV1AAT	CAACA	CCAATBOX1	CCAAT	CATATGGMSAUR	CATATG			REALPHALGLHCB21	AACCAA	RAV1AAT	CAACA	CAATBOX1	CAAT	TATABOX4	TATATAA	NODCON2GM	CTCTT	GTGANTG10	GTGA	EBOXBNNAPA	CANNTG	MYBCOREATCYCB1	AACGG	DOFCOREZM	AAAG	MYCCONSENSUSAT	CANNTG	ROOTMOTIFTAPOX1	ATATT	CAATBOX1	CAAT	GT1GMSCAM4	GAAAAA	POLASIG2	AATTAAA	WRKY71OS	TGAC	ROOTMOTIFTAPOX1	ATATT
POLASIG3	AATAAT	MYCCONSENSUSAT	CANNTG	GATABOX	GATA	CACTFTPPCA1	YACT	MYCCONSENSUSAT	CANNTG			MYB1AT	WAACCA	CAATBOX1	CAAT	ARR1AT	NGATT	PREATPRODH	ACTCAT	OSE2ROOTNODULE	CTCTT	EBOXBNNAPA	CANNTG	MYCCONSENSUSAT	CANNTG	GTGANTG10	GTGA	TAAAGSTKST1	TAAAG	EBOXBNNAPA	CANNTG	POLASIG3	AATAAT	GTGANTG10	GTGA	POLASIG3	AATAAT	ROOTMOTIFTAPOX1	ATATT	GTGANTG10	GTGA	ROOTMOTIFTAPOX1	ATATT
TATABOX5	TTATTT	EBOXBNNAPA	CANNTG	BOXIINTPATPB	ATAGAA	QELEMENTZMZM13	AGGTCA	EBOXBNNAPA	CANNTG			TATABOX5	TTATTT	SP8BFIBSP8BIB	TACTATT	CBFHV	RYCGAC	CACTFTPPCA1	YACT	POLLEN1LELAT52	AGAAA	MYCCONSENSUSAT	CANNTG	SURECOREATSULTR11	GAGAC	MYBCOREATCYCB1	AACGG	POLASIG1	AATAAA	CATATGGMSAUR	CATATG	TAAAGSTKST1	TAAAG	-10PEHVPSBD	TATTCT	RAV1AAT	CAACA	ROOTMOTIFTAPOX1	ATATT	SURECOREATSULTR11	GAGAC	SEF4MOTIFGM7S	RTTTTTR
POLASIG1	AATAAA	MYCCONSENSUSAT	CANNTG	POLLEN1LELAT52	AGAAA	WBOXNTERF3	TGACY	CATATGGMSAUR	CATATG			REALPHALGLHCB21	AACCAA	CACTFTPPCA1	YACT	ARR1AT	NGATT	GTGANTG10	GTGA	DOFCOREZM	AAAG	EBOXBNNAPA	CANNTG	DOFCOREZM	AAAG	LTRECOREATCOR15	CCGAC	TATABOX5	TTATTT	MYCCONSENSUSAT	CANNTG	DOFCOREZM	AAAG	ROOTMOTIFTAPOX1	ATATT	TATABOX2	TATAAAT	TATABOX3	TATTAAT	SORLIP1AT	GCCAC	ARR1AT	NGATT
TATABOX5	TTATTT	CAATBOX1	CAAT	POLLEN1LELAT52	AGAAA	WRKY71OS	TGAC	MYCCONSENSUSAT	CANNTG			ARR1AT	NGATT	MYBCORE	CNGTTR	POLLEN1LELAT52	AGAAA	WRKY71OS	TGAC	TAAAGSTKST1	TAAAG	MYCCONSENSUSAT	CANNTG	CARGCW8GAT	CWWWWWWWWG	ARR1AT	NGATT	TATABOXOSPAL	TATTTAA	-10PEHVPSBD	TATTCT	SEF4MOTIFGM7S	RTTTTTR	TATABOX5	TTATTT	TATABOX4	TATATAA	ERELEE4	AWTTCAAA	SV40COREENHAN	GTGGWWHG	GATABOX	GATA
TATABOX5	TTATTT	CACTFTPPCA1	YACT	DOFCOREZM	AAAG	GTGANTG10	GTGA	GATABOX	GATA			CAATBOX1	CAAT	AMYBOX1	TAACARA	CPBCSPOR	TATTAG	WBOXNTERF3	TGACY	DOFCOREZM	AAAG	CACTFTPPCA1	YACT	CARGCW8GAT	CWWWWWWWWG	POLLEN1LELAT52	AGAAA	CACTFTPPCA1	YACT	SP8BFIBSP8BIB	TACTATT	GTGANTG10	GTGA	POLASIG1	AATAAA	TATAPVTRNALEU	TTTATATA	ARR1AT	NGATT	DOFCOREZM	AAAG	ROOTMOTIFTAPOX1	ATATT
POLASIG3	AATAAT	CAATBOX1	CAAT	ARR1AT	NGATT	CACTFTPPCA1	YACT	GTGANTG10	GTGA			REALPHALGLHCB21	AACCAA	GARE1OSREP1	TAACAGA	ACGTATERD1	ACGT	CARGCW8GAT	CWWWWWWWWG	POLASIG3	AATAAT	BIHD1OS	TGTCA	MYBCORE	CNGTTR	WBOXNTCHN48	CTGACY	ARR1AT	NGATT	CACTFTPPCA1	YACT	CACTFTPPCA1	YACT	TATABOX3	TATTAAT	TATABOX4	TATATAA	GTGANTG10	GTGA	-300ELEMENT	TGHAAARK	CARGCW8GAT	CWWWWWWWWG
POLASIG3	AATAAT	POLASIG3	AATAAT	POLLEN1LELAT52	AGAAA	TBOXATGAPB	ACTTTG	ROOTMOTIFTAPOX1	ATATT			MYB1AT	WAACCA	POLLEN1LELAT52	AGAAA	ACGTATERD1	ACGT	CARGCW8GAT	CWWWWWWWWG	CPBCSPOR	TATTAG	WBOXATNPR1	TTGAC	TATABOX5	TTATTT	WRKY71OS	TGAC	ROOTMOTIFTAPOX1	ATATT	-10PEHVPSBD	TATTCT	TATABOX2	TATAAAT	ROOTMOTIFTAPOX1	ATATT	TATABOX2	TATAAAT	TATABOX5	TTATTT	PYRIMIDINEBOXOSRAMY1A	CCTTTT	CARGCW8GAT	CWWWWWWWWG
ROOTMOTIFTAPOX1	ATATT	DPBFCOREDCDC3	ACACNNG	SITEIIATCYTC	TGGGCY	DOFCOREZM	AAAG	ROOTMOTIFTAPOX1	ATATT			SEF4MOTIFGM7S	RTTTTTR	CACTFTPPCA1	YACT	ARR1AT	NGATT	ROOTMOTIFTAPOX1	ATATT	GATABOX	GATA	WRKY71OS	TGAC	GT1CONSENSUS	GRWAAW	WBOXNTERF3	TGACY	TAAAGSTKST1	TAAAG	CACTFTPPCA1	YACT	ROOTMOTIFTAPOX1	ATATT	ROOTMOTIFTAPOX1	ATATT	NTBBF1ARROLB	ACTTTA	SEF1MOTIF	ATATTTAWW	DOFCOREZM	AAAG	RAV1AAT	CAACA
ROOTMOTIFTAPOX1	ATATT	E2FCONSENSUS	WTTSSCSS	SORLIP2AT	GGGCC	ANAERO1CONSENSUS	AAACAAA	NTBBF1ARROLB	ACTTTA			CURECORECR	GTAC	TATABOXOSPAL	TATTTAA	WBOXNTERF3	TGACY	CPBCSPOR	TATTAG	GT1CONSENSUS	GRWAAW	DOFCOREZM	AAAG	GT1GMSCAM4	GAAAAA	-300ELEMENT	TGHAAARK	DOFCOREZM	AAAG	GTGANTG10	GTGA	GT1MOTIFPSRBCS	KWGTGRWAAWRW	CAATBOX1	CAAT	DOFCOREZM	AAAG	POLASIG1	AATAAA	INRNTPSADB	YTCANTYY	POLLEN1LELAT52	AGAAA
SEF4MOTIFGM7S	RTTTTTR	P1BS	GNATATNC	O2F2BE2S1	GCCACCTCAT	AACACOREOSGLUB1	AACAAAC	TAAAGSTKST1	TAAAG			CURECORECR	GTAC	ARR1AT	NGATT	WBOXNTCHN48	CTGACY	POLASIG3	AATAAT	IBOXCORE	GATAA	NODCON2GM	CTCTT	POLLEN1LELAT52	AGAAA	GT1CONSENSUS	GRWAAW	P1BS	GNATATNC	GT1CONSENSUS	GRWAAW	ROOTMOTIFTAPOX1	ATATT	ROOTMOTIFTAPOX1	ATATT	TAAAGSTKST1	TAAAG	ROOTMOTIFTAPOX1	ATATT	CCAATBOX1	CCAAT	MYB2AT	TAACTG
GTGANTG10	GTGA	P1BS	GNATATNC	SORLIP1AT	GCCAC	EBOXBNNAPA	CANNTG	DOFCOREZM	AAAG			GTGANTG10	GTGA	DOFCOREZM	AAAG	WRKY71OS	TGAC	CAATBOX1	CAAT	POLASIG2	AATTAAA	OSE2ROOTNODULE	CTCTT	EBOXBNNAPA	CANNTG	GT1GMSCAM4	GAAAAA	P1BS	GNATATNC	CIACADIANLELHC	CAANNNNATC	GT1CONSENSUS	GRWAAW	CACTFTPPCA1	YACT	CARGCW8GAT	CWWWWWWWWG	ROOTMOTIFTAPOX1	ATATT	CAATBOX1	CAAT	MYB2CONSENSUSAT	YAACKG
GATABOX	GATA	ROOTMOTIFTAPOX1	ATATT	CACTFTPPCA1	YACT	MYCCONSENSUSAT	CANNTG	CACTFTPPCA1	YACT			CARGCW8GAT	CWWWWWWWWG	POLLEN1LELAT52	AGAAA	INTRONUPPER	MAGGTAAGT	POLASIG2	AATTAAA	GT1CONSENSUS	GRWAAW	NODCON2GM	CTCTT	MYCATRD22	CACATG	WBOXNTERF3	TGACY	EBOXBNNAPA	CANNTG	REALPHALGLHCB21	AACCAA	CACTFTPPCA1	YACT	NTBBF1ARROLB	ACTTTA	CARGCW8GAT	CWWWWWWWWG	ROOTMOTIFTAPOX1	ATATT	CACTFTPPCA1	YACT	MYBCORE	CNGTTR
LECPLEACS2	TAAAATAT	ROOTMOTIFTAPOX1	ATATT	GT1CONSENSUS	GRWAAW	CAATBOX1	CAAT	SEF3MOTIFGM	AACCCA			CARGCW8GAT	CWWWWWWWWG	CACTFTPPCA1	YACT	GTGANTG10	GTGA	POLASIG3	AATAAT	IBOXCORE	GATAA	OSE2ROOTNODULE	CTCTT	MYCCONSENSUSAT	CANNTG	WBOXNTCHN48	CTGACY	CATATGGMSAUR	CATATG	ARR1AT	NGATT	GATABOX	GATA	DOFCOREZM	AAAG	ROOTMOTIFTAPOX1	ATATT	ROOTMOTIFTAPOX1	ATATT	CAATBOX1	CAAT	MYB2AT	TAACTG
EVENINGAT	AAAATATCT	GTGANTG10	GTGA	MYB2CONSENSUSAT	YAACKG	EBOXBNNAPA	CANNTG	CAATBOX1	CAAT			SEBFCONSSTPR10A	YTGTCWC	DOFCOREZM	AAAG	GCN4OSGLUB1	TGAGTCA	TATABOX5	TTATTT	GATABOX	GATA	POLLEN1LELAT52	AGAAA	EBOXBNNAPA	CANNTG	WRKY71OS	TGAC	MYCCONSENSUSAT	CANNTG	MYBCORE	CNGTTR	GTGANTG10	GTGA	TAAAGSTKST1	TAAAG	CAATBOX1	CAAT	SEF4MOTIFGM7S	RTTTTTR	NODCON2GM	CTCTT	MYB2CONSENSUSAT	YAACKG
ROOTMOTIFTAPOX1	ATATT	TATABOX5	TTATTT	MYBCOREATCYCB1	AACGG	MYCCONSENSUSAT	CANNTG	POLASIG3	AATAAT			ARFAT	TGTCTC	TAAAGSTKST1	TAAAG	WBOXHVISO1	TGACT	MARARS	WTTTATRTTTW	NODCON2GM	CTCTT	GT1CONSENSUS	GRWAAW	MYCCONSENSUSAT	CANNTG	ARR1AT	NGATT	EBOXBNNAPA	CANNTG	POLASIG1	AATAAA	ROOTMOTIFTAPOX1	ATATT	POLASIG1	AATAAA	GT1CONSENSUS	GRWAAW	POLASIG2	AATTAAA	OSE2ROOTNODULE	CTCTT	MYBCORE	CNGTTR
GATABOX	GATA	POLASIG3	AATAAT	MYBCORE	CNGTTR	CAATBOX1	CAAT	ARR1AT	NGATT			SURECOREATSULTR11	GAGAC	DOFCOREZM	AAAG	WBOXNTERF3	TGACY	ARR1AT	NGATT	OSE2ROOTNODULE	CTCTT	GT1GMSCAM4	GAAAAA	MYCATERD1	CATGTG	ELRECOREPCRP1	TTGACC	CATATGGMSAUR	CATATG	CAATBOX1	CAAT	L1BOXATPDF1	TAAATGYA	TATABOX5	TTATTT	INRNTPSADB	YTCANTYY	TATABOXOSPAL	TATTTAA	DOFCOREZM	AAAG	CAATBOX1	CAAT
ROOTMOTIFTAPOX1	ATATT	TATABOX5	TTATTT	SURECOREATSULTR11	GAGAC	GATABOX	GATA	TATABOX5	TTATTT			NODCON2GM	CTCTT	NODCON2GM	CTCTT	WBOXNTCHN48	CTGACY	CAATBOX1	CAAT	TATABOX5	TTATTT	POLLEN1LELAT52	AGAAA	GTGANTG10	GTGA	WBOXATNPR1	TTGAC	MYCCONSENSUSAT	CANNTG	ROOTMOTIFTAPOX1	ATATT	GTGANTG10	GTGA	SEF4MOTIFGM7S	RTTTTTR	CARGCW8GAT	CWWWWWWWWG	TATABOX5	TTATTT	POLLEN1LELAT52	AGAAA	DOFCOREZM	AAAG
SEF1MOTIF	ATATTTAWW	POLASIG3	AATAAT	BOXIIPCCHS	ACGTGGC	GATABOX	GATA	TATABOX5	TTATTT			OSE2ROOTNODULE	CTCTT	OSE2ROOTNODULE	CTCTT	WRKY71OS	TGAC	CCAATBOX1	CCAAT	POLASIG1	AATAAA	GTGANTG10	GTGA	RYREPEATBNNAPA	CATGCA	WRKY71OS	TGAC	INRNTPSADB	YTCANTYY	ROOTMOTIFTAPOX1	ATATT	ROOTMOTIFTAPOX1	ATATT	GT1CONSENSUS	GRWAAW	CAATBOX1	CAAT	POLASIG3	AATAAT	TATABOX5	TTATTT	GT1CONSENSUS	GRWAAW
TATABOX2	TATAAAT	DPBFCOREDCDC3	ACACNNG	ACGTABREMOTIFA2OSEM	ACGTGKC	ARR1AT	NGATT	SURECOREATSULTR11	GAGAC			DOFCOREZM	AAAG	INRNTPSADB	YTCANTYY	ARR1AT	NGATT	POLLEN1LELAT52	AGAAA	INRNTPSADB	YTCANTYY	EBOXBNNAPA	CANNTG	GATABOX	GATA	WBOXNTERF3	TGACY	CAATBOX1	CAAT	CACTFTPPCA1	YACT	S1FBOXSORPS1L21	ATGGTA	NODCON1GM	AAAGAT	CARGCW8GAT	CWWWWWWWWG	POLLEN1LELAT52	AGAAA	POLASIG3	AATAAT	GT1GMSCAM4	GAAAAA
MARARS	WTTTATRTTTW	EBOXBNNAPA	CANNTG	SORLIP1AT	GCCAC	SEF1MOTIF	ATATTTAWW	GT1CONSENSUS	GRWAAW			LTRE1HVBLT49	CCGAAA	CAATBOX1	CAAT	E2FCONSENSUS	WTTSSCSS	DOFCOREZM	AAAG	CAATBOX1	CAAT	MYCCONSENSUSAT	CANNTG	ARR1AT	NGATT	LTRECOREATCOR15	CCGAC	POLASIG1	AATAAA	GTGANTG10	GTGA	ROOTMOTIFTAPOX1	ATATT	OSE1ROOTNODULE	AAAGAT	TAAAGSTKST1	TAAAG	POLASIG1	AATAAA	CACTFTPPCA1	YACT	POLLEN1LELAT52	AGAAA
ROOTMOTIFTAPOX1	ATATT	MYCCONSENSUSAT	CANNTG	ABRERATCAL	MACGYGB	POLASIG1	AATAAA	GT1GMSCAM4	GAAAAA			MYBPZM	CCWACC	ARR1AT	NGATT	ARR1AT	NGATT	NODCON1GM	AAAGAT	GT1CONSENSUS	GRWAAW	MYCATERD1	CATGTG	NTBBF1ARROLB	ACTTTA	CAATBOX1	CAAT	INRNTPSADB	YTCANTYY	WRKY71OS	TGAC	-10PEHVPSBD	TATTCT	DOFCOREZM	AAAG	DOFCOREZM	AAAG	POLASIG2	AATTAAA	ASF1MOTIFCAMV	TGACG	DOFCOREZM	AAAG
TATABOX5	TTATTT	EBOXBNNAPA	CANNTG	ABRELATERD1	ACGTG	ROOTMOTIFTAPOX1	ATATT	GT1CONSENSUS	GRWAAW			RAV1AAT	CAACA	NODCON1GM	AAAGAT	WBOXATNPR1	TTGAC	OSE1ROOTNODULE	AAAGAT	POLLEN1LELAT52	AGAAA	EBOXBNNAPA	CANNTG	DOFCOREZM	AAAG	ARR1AT	NGATT	GT1CONSENSUS	GRWAAW	WBOXNTERF3	TGACY	DOFCOREZM	AAAG	WBOXNTERF3	TGACY	POLASIG1	AATAAA	ARR1AT	NGATT	WRKY71OS	TGAC	TAAAGSTKST1	TAAAG
POLASIG1	AATAAA	RAV1BAT	CACCTG	T/GBOXATPIN2	AACGTG	GATABOX	GATA	CCAATBOX1	CCAAT			AACACOREOSGLUB1	AACAAAC	OSE1ROOTNODULE	AAAGAT	BIHD1OS	TGTCA	ARR1AT	NGATT	ROOTMOTIFTAPOX1	ATATT	MYCATRD22	CACATG	TAAAGSTKST1	TAAAG	GT1CONSENSUS	GRWAAW	GT1CONSENSUS	GRWAAW	CACTFTPPCA1	YACT	GTGANTG10	GTGA	WRKY71OS	TGAC	TATABOX5	TTATTT	SEF4MOTIFGM7S	RTTTTTR	NODCON2GM	CTCTT	POLASIG1	AATAAA
RYREPEATBNNAPA	CATGCA	MYCCONSENSUSAT	CANNTG	ACGTATERD1	ACGT	DPBFCOREDCDC3	ACACNNG	CAATBOX1	CAAT			RAV1AAT	CAACA	DOFCOREZM	AAAG	WRKY71OS	TGAC	MYBCOREATCYCB1	AACGG	POLASIG3	AATAAT	MYCCONSENSUSAT	CANNTG	POLASIG2	AATTAAA	POLLEN1LELAT52	AGAAA	NODCON2GM	CTCTT	POLLEN1LELAT52	AGAAA	GTGANTG10	GTGA	INRNTPSADB	YTCANTYY	ACGTABOX	TACGTA	MARTBOX	TTWTWTTWTT	OSE2ROOTNODULE	CTCTT	DOFCOREZM	AAAG
CAATBOX1	CAAT	POLASIG3	AATAAT	ACGTATERD1	ACGT	CACTFTPPCA1	YACT	POLASIG1	AATAAA			TATABOX5	TTATTT	PRECONSCRHSP70A	SCGAYNRNNNNNNNNNNNNNNNHD	CACTFTPPCA1	YACT	TATABOX5	TTATTT	-10PEHVPSBD	TATTCT	TAAAGSTKST1	TAAAG	CAATBOX1	CAAT	GT1CONSENSUS	GRWAAW	OSE2ROOTNODULE	CTCTT	INRNTPSADB	YTCANTYY	POLLEN1LELAT52	AGAAA	CAATBOX1	CAAT	ACGTABOX	TACGTA	MARARS	WTTTATRTTTW	ARR1AT	NGATT	CACTFTPPCA1	YACT
ARR1AT	NGATT	CAATBOX1	CAAT	GT1CONSENSUS	GRWAAW	EECCRCAH1	GANTTNC	GT1CORE	GGTTAA			ANAERO1CONSENSUS	AAACAAA	HEXAMERATH4	CCGTCG	CACTFTPPCA1	YACT	MYBCORE	CNGTTR	GATABOX	GATA	DOFCOREZM	AAAG	NODCON2GM	CTCTT	CAATBOX1	CAAT	GAREAT	TAACAAR	PREATPRODH	ACTCAT	ROOTMOTIFTAPOX1	ATATT	RAV1AAT	CAACA	ACGTATERD1	ACGT	ROOTMOTIFTAPOX1	ATATT	CACTFTPPCA1	YACT	DOFCOREZM	AAAG
TBOXATGAPB	ACTTTG	DPBFCOREDCDC3	ACACNNG	GT1CONSENSUS	GRWAAW	POLLEN1LELAT52	AGAAA	MYB1AT	WAACCA			GT1CONSENSUS	GRWAAW	CGACGOSAMY3	CGACG	DOFCOREZM	AAAG	CAATBOX1	CAAT	DOFCOREZM	AAAG	NODCON2GM	CTCTT	OSE2ROOTNODULE	CTCTT	ELRECOREPCRP1	TTGACC	GATABOX	GATA	DOFCOREZM	AAAG	POLASIG3	AATAAT	LTRE1HVBLT49	CCGAAA	ACGTATERD1	ACGT	TATABOX2	TATAAAT	GTGANTG10	GTGA	-10PEHVPSBD	TATTCT
DOFCOREZM	AAAG	E2FCONSENSUS	WTTSSCSS	CAATBOX1	CAAT	NTBBF1ARROLB	ACTTTA	TATABOX5	TTATTT			GT1GMSCAM4	GAAAAA	SV40COREENHAN	GTGGWWHG	POLLEN1LELAT52	AGAAA	CAATBOX1	CAAT	INRNTPSADB	YTCANTYY	OSE2ROOTNODULE	CTCTT	E2FCONSENSUS	WTTSSCSS	WBOXATNPR1	TTGAC	ANAERO1CONSENSUS	AAACAAA	DOFCOREZM	AAAG	TATABOX3	TATTAAT	SP8BFIBSP8BIB	TACTATT	GATABOX	GATA	GT1CONSENSUS	GRWAAW	GATABOX	GATA	ROOTMOTIFTAPOX1	ATATT
DOFCOREZM	AAAG	GT1CONSENSUS	GRWAAW	CCAATBOX1	CCAAT	DOFCOREZM	AAAG	GTGANTG10	GTGA			POLLEN1LELAT52	AGAAA	DOFCOREZM	AAAG	CAATBOX1	CAAT	ARR1AT	NGATT	GT1CONSENSUS	GRWAAW	GATABOX	GATA	EBOXBNNAPA	CANNTG	WRKY71OS	TGAC	TAAAGSTKST1	TAAAG	POLLEN1LELAT52	AGAAA	TATABOX3	TATTAAT	CACTFTPPCA1	YACT	SEF1MOTIF	ATATTTAWW	CURECORECR	GTAC	INRNTPSADB	YTCANTYY	ROOTMOTIFTAPOX1	ATATT
NODCON1GM	AAAGAT	GT1CONSENSUS	GRWAAW	CAREOSREP1	CAACTC	TAAAGSTKST1	TAAAG	LTRE1HVBLT49	CCGAAA			DPBFCOREDCDC3	ACACNNG	DOFCOREZM	AAAG	POLASIG3	AATAAT	GT1CONSENSUS	GRWAAW	IBOXCORE	GATAA	ROOTMOTIFTAPOX1	ATATT	MYCCONSENSUSAT	CANNTG	WBOXNTERF3	TGACY	DOFCOREZM	AAAG	GATABOX	GATA	ROOTMOTIFTAPOX1	ATATT	GT1CONSENSUS	GRWAAW	ROOTMOTIFTAPOX1	ATATT	CURECORECR	GTAC	POLASIG2	AATTAAA	ROOTMOTIFTAPOX1	ATATT
OSE1ROOTNODULE	AAAGAT	ROOTMOTIFTAPOX1	ATATT	CAATBOX1	CAAT	GT1CORE	GGTTAA	TATABOX5	TTATTT			RAV1AAT	CAACA	GT1CONSENSUS	GRWAAW	MARTBOX	TTWTWTTWTT	TATABOX5	TTATTT	GATABOX	GATA	CAATBOX1	CAAT	CAATBOX1	CAAT	ASF1MOTIFCAMV	TGACG	GT1CONSENSUS	GRWAAW	S1FBOXSORPS1L21	ATGGTA	ROOTMOTIFTAPOX1	ATATT	TATABOX2	TATAAAT	TATABOXOSPAL	TATTTAA	CACTFTPPCA1	YACT	ARR1AT	NGATT	SEF1MOTIF	ATATTTAWW
GATABOX	GATA	ROOTMOTIFTAPOX1	ATATT	ARR1AT	NGATT	SEF3MOTIFGM	AACCCA	BOXIINTPATPB	ATAGAA			DOFCOREZM	AAAG	WBOXHVISO1	TGACT	POLASIG3	AATAAT	MYBCORE	CNGTTR	CAATBOX1	CAAT	POLASIG1	AATAAA	EBOXBNNAPA	CANNTG	WRKY71OS	TGAC	GT1CONSENSUS	GRWAAW	MARTBOX	TTWTWTTWTT	TATABOX3	TATTAAT	TATABOX2	TATAAAT	POLASIG2	AATTAAA	CURECORECR	GTAC	INRNTPSADB	YTCANTYY	ROOTMOTIFTAPOX1	ATATT
BOXIINTPATPB	ATAGAA	-10PEHVPSBD	TATTCT	GT1CONSENSUS	GRWAAW	SORLIP1AT	GCCAC	MYB1AT	WAACCA			GTGANTG10	GTGA	WRKY71OS	TGAC	POLASIG1	AATAAA	CAATBOX1	CAAT	AMYBOX2	TATCCAT	TATABOX5	TTATTT	MYCCONSENSUSAT	CANNTG	GTGANTG10	GTGA	GT1GMSCAM4	GAAAAA	TATABOX5	TTATTT	POLASIG2	AATTAAA	ARR1AT	NGATT	POLASIG3	AATAAT	CURECORECR	GTAC	CAATBOX1	CAAT	TATABOXOSPAL	TATTTAA
POLLEN1LELAT52	AGAAA	EBOXBNNAPA	CANNTG	PYRIMIDINEBOXOSRAMY1A	CCTTTT	EBOXBNNAPA	CANNTG	TATABOX5	TTATTT			ROOTMOTIFTAPOX1	ATATT	WBOXNTERF3	TGACY	SEF4MOTIFGM7S	RTTTTTR	GTGANTG10	GTGA	TATCCAYMOTIFOSRAMY3D	TATCCAY	-300ELEMENT	TGHAAARK	CAATBOX1	CAAT	RHERPATEXPA7	KCACGW	DOFCOREZM	AAAG	POLASIG3	AATAAT	TATABOXOSPAL	TATTTAA	ATHB1ATCONSENSUS	CAATWATTG	TATABOX4	TATATAA	LECPLEACS2	TAAAATAT	SEF4MOTIFGM7S	RTTTTTR	POLASIG2	AATTAAA
ARR1AT	NGATT	MYCATRD22	CACATG	DOFCOREZM	AAAG	MYCCONSENSUSAT	CANNTG	POLLEN1LELAT52	AGAAA			POLASIG3	AATAAT	-300ELEMENT	TGHAAARK	RAV1AAT	CAACA	WRKY71OS	TGAC	TATCCAOSAMY	TATCCA	INRNTPSADB	YTCANTYY	E2FCONSENSUS	WTTSSCSS	ABRELATERD1	ACGTG	CACTFTPPCA1	YACT	POLASIG3	AATAAT	CACTFTPPCA1	YACT	ATHB5ATCORE	CAATNATTG	GATABOX	GATA	ROOTMOTIFTAPOX1	ATATT	POLASIG2	AATTAAA	SEF4MOTIFGM7S	RTTTTTR
EBOXBNNAPA	CANNTG	MYCCONSENSUSAT	CANNTG	DOFCOREZM	AAAG	MYCATERD1	CATGTG	SEF3MOTIFGM	AACCCA			MARTBOX	TTWTWTTWTT	DOFCOREZM	AAAG	SEF4MOTIFGM7S	RTTTTTR	WBOXNTERF3	TGACY	MYBST1	GGATA	GT1CONSENSUS	GRWAAW	MARTBOX	TTWTWTTWTT	ACGTATERD1	ACGT	CAATBOX1	CAAT	MARABOX1	AATAAAYAAA	TATABOX2	TATAAAT	CAATBOX1	CAAT	NODCON1GM	AAAGAT	POLASIG1	AATAAA	POLASIG1	AATAAA	GT1CONSENSUS	GRWAAW
CATATGGMSAUR	CATATG	EBOXBNNAPA	CANNTG	CACTFTPPCA1	YACT	EBOXBNNAPA	CANNTG	TAAAGSTKST1	TAAAG			TATABOX5	TTATTT	NODCON2GM	CTCTT	SP8BFIBSP8BIB	TACTATT	CCAATBOX1	CCAAT	GATABOX	GATA	GT1GMSCAM4	GAAAAA	CACTFTPPCA1	YACT	ACGTATERD1	ACGT	ARR1AT	NGATT	POLASIG1	AATAAA	TATABOX5	TTATTT	ATHB1ATCONSENSUS	CAATWATTG	OSE1ROOTNODULE	AAAGAT	SP8BFIBSP8BIB	TACTATT	CPBCSPOR	TATTAG	IBOXCORE	GATAA
MYCCONSENSUSAT	CANNTG	MYCCONSENSUSAT	CANNTG	CACTFTPPCA1	YACT	MYCATRD22	CACATG	DOFCOREZM	AAAG			MARTBOX	TTWTWTTWTT	OSE2ROOTNODULE	CTCTT	CACTFTPPCA1	YACT	CAATBOX1	CAAT	CCAATBOX1	CCAAT	ARR1AT	NGATT	POLASIG2	AATTAAA	CAATBOX1	CAAT	CPBCSPOR	TATTAG	TATABOX5	TTATTT	POLASIG1	AATAAA	ATHB5ATCORE	CAATNATTG	DOFCOREZM	AAAG	CACTFTPPCA1	YACT	ROOTMOTIFTAPOX1	ATATT	SREATMSD	TTATCC
EBOXBNNAPA	CANNTG	MYCATERD1	CATGTG	CPBCSPOR	TATTAG	MYCCONSENSUSAT	CANNTG	NODCON1GM	AAAGAT			POLASIG1	AATAAA	NODCON2GM	CTCTT	CAATBOX1	CAAT	ARR1AT	NGATT	CAATBOX1	CAAT	SEF3MOTIFGM	AACCCA	MARTBOX	TTWTWTTWTT	ASF1MOTIFCAMV	TGACG	ARR1AT	NGATT	POLASIG1	AATAAA	TATABOX2	TATAAAT	POLASIG3	AATAAT	TAAAGSTKST1	TAAAG	POLLEN1LELAT52	AGAAA	GATABOX	GATA	GATABOX	GATA
CATATGGMSAUR	CATATG	ANAERO1CONSENSUS	AAACAAA	TAAAGSTKST1	TAAAG	EBOXBNNAPA	CANNTG	OSE1ROOTNODULE	AAAGAT			MARTBOX	TTWTWTTWTT	OSE2ROOTNODULE	CTCTT	BIHD1OS	TGTCA	GT1CONSENSUS	GRWAAW	SV40COREENHAN	GTGGWWHG	INRNTPSADB	YTCANTYY	MARTBOX	TTWTWTTWTT	WRKY71OS	TGAC	CACTFTPPCA1	YACT	TATABOX5	TTATTT	D2GMAUX28	ATTTATATAAAT	CAATBOX1	CAAT	MARTBOX	TTWTWTTWTT	POLASIG3	AATAAT	MYBST1	GGATA	MYBST1	GGATA
MYCCONSENSUSAT	CANNTG	MARTBOX	TTWTWTTWTT	DOFCOREZM	AAAG	MYCATRD22	CACATG	GATABOX	GATA			TATABOX5	TTATTT	DOFCOREZM	AAAG	WBOXATNPR1	TTGAC	TATABOX5	TTATTT	TBOXATGAPB	ACTTTG	CAATBOX1	CAAT	MARTBOX	TTWTWTTWTT	GTGANTG10	GTGA	ROOTMOTIFTAPOX1	ATATT	POLASIG3	AATAAT	D2GMAUX28	ATTTATATAAAT	IBOXCORENT	GATAAGR	POLASIG1	AATAAA	ROOTMOTIFTAPOX1	ATATT	PALBOXAPC	CCGTCC	WBOXATNPR1	TTGAC
ERELEE4	AWTTCAAA	POLASIG1	AATAAA	GATABOX	GATA	MYCCONSENSUSAT	CANNTG	GT1CONSENSUS	GRWAAW			DOFCOREZM	AAAG	TAAAGSTKST1	TAAAG	WRKY71OS	TGAC	CAREOSREP1	CAACTC	DOFCOREZM	AAAG	MARTBOX	TTWTWTTWTT	NODCON2GM	CTCTT	RHERPATEXPA7	KCACGW	BIHD1OS	TGTCA	TATABOXOSPAL	TATTTAA	TATAPVTRNALEU	TTTATATA	IBOX	GATAAG	MARTBOX	TTWTWTTWTT	POLASIG3	AATAAT	SURECOREATSULTR11	GAGAC	WBOXHVISO1	TGACT
TATABOX5	TTATTT	TATABOX5	TTATTT	DOFCOREZM	AAAG	EBOXBNNAPA	CANNTG	IBOXCORE	GATAA			CACTFTPPCA1	YACT	CACTFTPPCA1	YACT	INRNTPSADB	YTCANTYY	EECCRCAH1	GANTTNC	SURECOREATSULTR11	GAGAC	MARTBOX	TTWTWTTWTT	OSE2ROOTNODULE	CTCTT	ABRELATERD1	ACGTG	WRKY71OS	TGAC	TATABOX5	TTATTT	TATABOX4	TATATAA	IBOXCORE	GATAA	TATABOX5	TTATTT	POLASIG3	AATAAT	CACTFTPPCA1	YACT	WRKY71OS	TGAC
GATABOX	GATA	DOFCOREZM	AAAG	POLLEN1LELAT52	AGAAA	MYCCONSENSUSAT	CANNTG	PREATPRODH	ACTCAT			ARR1AT	NGATT	CACTFTPPCA1	YACT	CAATBOX1	CAAT	DOFCOREZM	AAAG	ARR1AT	NGATT	SEF1MOTIF	ATATTTAWW	CACTFTPPCA1	YACT	ACGTATERD1	ACGT	GTGANTG10	GTGA	POLASIG3	AATAAT	TATAPVTRNALEU	TTTATATA	GATABOX	GATA	POLASIG1	AATAAA	TATABOX3	TATTAAT	CCAATBOX1	CCAAT	WBOXNTERF3	TGACY
IBOX	GATAAG	GTGANTG10	GTGA	GT1CONSENSUS	GRWAAW	MYCATERD1	CATGTG	ROOTMOTIFTAPOX1	ATATT			CARGCW8GAT	CWWWWWWWWG	ARR1AT	NGATT	POLLEN1LELAT52	AGAAA	MYB1LEPR	GTTAGTT	CAATBOX1	CAAT	ROOTMOTIFTAPOX1	ATATT	E2FCONSENSUS	WTTSSCSS	ACGTATERD1	ACGT	TAAAGSTKST1	TAAAG	GTGANTG10	GTGA	TATABOX4	TATATAA	GATABOX	GATA	MYBCORE	CNGTTR	ANAERO1CONSENSUS	AAACAAA	CAATBOX1	CAAT	EECCRCAH1	GANTTNC
IBOXCORE	GATAA	SBOXATRBCS	CACCTCCA	GT1GMSCAM4	GAAAAA	SORLIP1AT	GCCAC	INRNTPSADB	YTCANTYY			CARGCW8GAT	CWWWWWWWWG	CACTFTPPCA1	YACT	GATABOX	GATA	PREATPRODH	ACTCAT	GATABOX	GATA	TATABOX2	TATAAAT	SEF4MOTIFGM7S	RTTTTTR	CGCGBOXAT	VCGCGB	DOFCOREZM	AAAG	RHERPATEXPA7	KCACGW	TATABOX2	TATAAAT	ROOTMOTIFTAPOX1	ATATT	MYB2AT	TAACTG	WUSATAg	TTAATGG	DOFCOREZM	AAAG	CAATBOX1	CAAT
IBOXCORENT	GATAAGR	LREBOXIIPCCHS1	TCCACGTGGC	EVENINGAT	AAAATATCT	MYBPZM	CCWACC	TATABOX5	TTATTT			TAAAGSTKST1	TAAAG	ARR1AT	NGATT	GT1CONSENSUS	GRWAAW	DOFCOREZM	AAAG	GT1CONSENSUS	GRWAAW	CCA1ATLHCB1	AAMAATCT	DOFCOREZM	AAAG	CGCGBOXAT	VCGCGB	INRNTPSADB	YTCANTYY	POLASIG2	AATTAAA	TATABOX5	TTATTT	CAATBOX1	CAAT	MYB2CONSENSUSAT	YAACKG	SEF3MOTIFGM	AACCCA	PRECONSCRHSP70A	SCGAYNRNNNNNNNNNNNNNNNHD	GT1CONSENSUS	GRWAAW
EVENINGAT	AAAATATCT	ABREZMRAB28	CCACGTGG	ROOTMOTIFTAPOX1	ATATT	EBOXBNNAPA	CANNTG	GTGANTG10	GTGA			DOFCOREZM	AAAG	EECCRCAH1	GANTTNC	IBOXCORE	GATAA	POLLEN1LELAT52	AGAAA	IBOXCORE	GATAA	ARR1AT	NGATT	LECPLEACS2	TAAAATAT	CGACGOSAMY3	CGACG	GT1CONSENSUS	GRWAAW	SEF4MOTIFGM7S	RTTTTTR	POLASIG3	AATAAT	GATABOX	GATA	POLASIG2	AATTAAA	GT1CORE	GGTTAA	AUXREPSIAA4	KGTCCCAT	TATABOX5	TTATTT
GATABOX	GATA	IRO2OS	CACGTGG	GATABOX	GATA	MYCCONSENSUSAT	CANNTG	CAATBOX1	CAAT			GTGANTG10	GTGA	CACTFTPPCA1	YACT	GTGANTG10	GTGA	INRNTPSADB	YTCANTYY	GAREAT	TAACAAR	ROOTMOTIFTAPOX1	ATATT	EVENINGAT	AAAATATCT	CGACGOSAMY3	CGACG	GT1GMSCAM4	GAAAAA	MARTBOX	TTWTWTTWTT	INRNTPSADB	YTCANTYY	CACTFTPPCA1	YACT	GTGANTG10	GTGA	ARR1AT	NGATT	HEXAMERATH4	CCGTCG	POLASIG1	AATAAA
LECPLEACS2	TAAAATAT	ABRERATCAL	MACGYGB	GTGANTG10	GTGA	EBOXBNNAPA	CANNTG	ARR1AT	NGATT			CAATBOX1	CAAT	EECCRCAH1	GANTTNC	CAATBOX1	CAAT	DOFCOREZM	AAAG	POLLEN1LELAT52	AGAAA	ROOTMOTIFTAPOX1	ATATT	ROOTMOTIFTAPOX1	ATATT	EBOXBNNAPA	CANNTG	POLLEN1LELAT52	AGAAA	MARARS	WTTTATRTTTW	CAATBOX1	CAAT	INRNTPSADB	YTCANTYY	CACTFTPPCA1	YACT	ROOTMOTIFTAPOX1	ATATT	CGACGOSAMY3	CGACG	GT1CONSENSUS	GRWAAW
ROOTMOTIFTAPOX1	ATATT	GBOXLERBCS	MCACGTGGC	GATABOX	GATA	MYCCONSENSUSAT	CANNTG	TATABOX5	TTATTT			ARR1AT	NGATT	TAAAGSTKST1	TAAAG	ARR1AT	NGATT	CACTFTPPCA1	YACT	GT1CONSENSUS	GRWAAW	CACTFTPPCA1	YACT	GATABOX	GATA	MYCCONSENSUSAT	CANNTG	DOFCOREZM	AAAG	ROOTMOTIFTAPOX1	ATATT	GT1CONSENSUS	GRWAAW	CAATBOX1	CAAT	POLASIG3	AATAAT	POLASIG1	AATAAA	LTRECOREATCOR15	CCGAC	GT1GMSCAM4	GAAAAA
ROOTMOTIFTAPOX1	ATATT	ABREZMRAB28	CCACGTGG	ROOTMOTIFTAPOX1	ATATT	CAATBOX1	CAAT	ARR1AT	NGATT			ROOTMOTIFTAPOX1	ATATT	DOFCOREZM	AAAG	NODCON1GM	AAAGAT	GTGANTG10	GTGA	GT1GMSCAM4	GAAAAA	E2FCONSENSUS	WTTSSCSS	ROOTMOTIFTAPOX1	ATATT	MYB2CONSENSUSAT	YAACKG	NODCON1GM	AAAGAT	POLASIG3	AATAAT	ROOTMOTIFTAPOX1	ATATT	POLASIG3	AATAAT	TATABOX5	TTATTT	GT1CONSENSUS	GRWAAW	DRECRTCOREAT	RCCGAC	POLLEN1LELAT52	AGAAA
GATABOX	GATA	CACGTGMOTIF	CACGTG	BOXIINTPATPB	ATAGAA	CAATBOX1	CAAT	POLASIG3	AATAAT			POLASIG2	AATTAAA	NODCON2GM	CTCTT	OSE1ROOTNODULE	AAAGAT	POLLEN1LELAT52	AGAAA	CCA1ATLHCB1	AAMAATCT	DOFCOREZM	AAAG	POLLEN1LELAT52	AGAAA	EBOXBNNAPA	CANNTG	OSE1ROOTNODULE	AAAGAT	MARTBOX	TTWTWTTWTT	ROOTMOTIFTAPOX1	ATATT	CPBCSPOR	TATTAG	TATABOXOSPAL	TATTTAA	SORLIP2AT	GGGCC	CBFHV	RYCGAC	WBOXNTCHN48	CTGACY
SEF4MOTIFGM7S	RTTTTTR	EBOXBNNAPA	CANNTG	POLLEN1LELAT52	AGAAA	ATHB6COREAT	CAATTATTA	CAATBOX1	CAAT			POLLEN1LELAT52	AGAAA	OSE2ROOTNODULE	CTCTT	DOFCOREZM	AAAG	ARR1AT	NGATT	ARR1AT	NGATT	CACTFTPPCA1	YACT	-300CORE	TGTAAAG	MYBCORE	CNGTTR	GATABOX	GATA	TATABOX5	TTATTT	POLASIG2	AATTAAA	MARTBOX	TTWTWTTWTT	ARR1AT	NGATT	S1FBOXSORPS1L21	ATGGTA	SORLIP2AT	GGGCC	GCN4OSGLUB1	TGAGTCA
POLASIG2	AATTAAA	MYCCONSENSUSAT	CANNTG	DOFCOREZM	AAAG	POLASIG3	AATAAT	BOXIINTPATPB	ATAGAA			XYLAT	ACAAAGAA	ARR1AT	NGATT	TAAAGSTKST1	TAAAG	EECCRCAH1	GANTTNC	CPBCSPOR	TATTAG	GT1CONSENSUS	GRWAAW	DOFCOREZM	AAAG	MYCCONSENSUSAT	CANNTG	CACTFTPPCA1	YACT	POLASIG1	AATAAA	POLASIG1	AATAAA	TATABOX5	TTATTT	CACTFTPPCA1	YACT	NTBBF1ARROLB	ACTTTA	WBOXNTERF3	TGACY	WBOXHVISO1	TGACT
TATABOXOSPAL	TATTTAA	ABRELATERD1	ACGTG	MYBPLANT	MACCWAMC	GT1CONSENSUS	GRWAAW	TATABOX5	TTATTT			DOFCOREZM	AAAG	POLASIG3	AATAAT	RAV1AAT	CAACA	E2FCONSENSUS	WTTSSCSS	GTGANTG10	GTGA	IBOXCORE	GATAA	TAAAGSTKST1	TAAAG	RAV1AAT	CAACA	NODCON1GM	AAAGAT	TATABOX5	TTATTT	TATABOX5	TTATTT	POLASIG3	AATAAT	CAATBOX1	CAAT	TAAAGSTKST1	TAAAG	WRKY71OS	TGAC	WRKY71OS	TGAC
TATABOX5	TTATTT	CACGTGMOTIF	CACGTG	REALPHALGLHCB21	AACCAA	GT1GMSCAM4	GAAAAA	ERELEE4	AWTTCAAA			DOFCOREZM	AAAG	CAATBOX1	CAAT	CAATBOX1	CAAT	ERELEE4	AWTTCAAA	GATABOX	GATA	GATABOX	GATA	L1BOXATPDF1	TAAATGYA	RAV1AAT	CAACA	OSE1ROOTNODULE	AAAGAT	TATABOX2	TATAAAT	GT1CONSENSUS	GRWAAW	INRNTPSADB	YTCANTYY	POLASIG3	AATAAT	DOFCOREZM	AAAG	GTGANTG10	GTGA	WBOXNTERF3	TGACY
POLASIG3	AATAAT	EMBP1TAEM	CACGTGGC	MYB1AT	WAACCA	POLLEN1LELAT52	AGAAA	TBOXATGAPB	ACTTTG			CAATBOX1	CAAT	POLASIG3	AATAAT	POLASIG3	AATAAT	INRNTPSADB	YTCANTYY	GATABOX	GATA	CAATBOX1	CAAT	CPBCSPOR	TATTAG	SORLIP2AT	GGGCC	DOFCOREZM	AAAG	CACTFTPPCA1	YACT	IBOXCORE	GATAA	CAATBOX1	CAAT	ARR1AT	NGATT	CACTFTPPCA1	YACT	NODCON1GM	AAAGAT	ARR1AT	NGATT
SEF4MOTIFGM7S	RTTTTTR	EBOXBNNAPA	CANNTG	RBCSCONSENSUS	AATCCAA	GATABOX	GATA	DOFCOREZM	AAAG			ARR1AT	NGATT	CPBCSPOR	TATTAG	CAATBOX1	CAAT	ARR1AT	NGATT	ACGTATERD1	ACGT	BOXIINTPATPB	ATAGAA	ROOTMOTIFTAPOX1	ATATT	GCCCORE	GCCGCC	SEBFCONSSTPR10A	YTGTCWC	CACTFTPPCA1	YACT	SREATMSD	TTATCC	POLLEN1LELAT52	AGAAA	POLASIG2	AATTAAA	GTGANTG10	GTGA	OSE1ROOTNODULE	AAAGAT	SEF4MOTIFGM7S	RTTTTTR
ANAERO1CONSENSUS	AAACAAA	ABREATCONSENSUS	YACGTGGC	ARR1AT	NGATT	CAATBOX1	CAAT	TATABOX5	TTATTT			EBOXBNNAPA	CANNTG	ARR1AT	NGATT	GTGANTG10	GTGA	GT1CONSENSUS	GRWAAW	ACGTATERD1	ACGT	SEF4MOTIFGM7S	RTTTTTR	ROOTMOTIFTAPOX1	ATATT	SORLIP1AT	GCCAC	ARFAT	TGTCTC	SEF4MOTIFGM7S	RTTTTTR	GATABOX	GATA	TATABOX5	TTATTT	PREATPRODH	ACTCAT	GATABOX	GATA	DOFCOREZM	AAAG	SEF4MOTIFGM7S	RTTTTTR
ARR1AT	NGATT	MYCCONSENSUSAT	CANNTG	POLASIG3	AATAAT	CCAATBOX1	CCAAT	POLASIG1	AATAAA			MYCCONSENSUSAT	CANNTG	NODCON2GM	CTCTT	IBOX	GATAAG	GT1GMSCAM4	GAAAAA	TATABOX2	TATAAAT	GT1CONSENSUS	GRWAAW	-10PEHVPSBD	TATTCT	CACTFTPPCA1	YACT	SURECOREATSULTR11	GAGAC	MARTBOX	TTWTWTTWTT	MYBST1	GGATA	POLASIG3	AATAAT	CACTFTPPCA1	YACT	CACTFTPPCA1	YACT	CURECORECR	GTAC	WBBOXPCWRKY1	TTTGACY
GTGANTG10	GTGA	IRO2OS	CACGTGG	INRNTPSADB	YTCANTYY	REALPHALGLHCB21	AACCAA	NTBBF1ARROLB	ACTTTA			EBOXBNNAPA	CANNTG	OSE2ROOTNODULE	CTCTT	IBOXCORE	GATAA	POLLEN1LELAT52	AGAAA	TATABOX5	TTATTT	GT1GMSCAM4	GAAAAA	NODCON2GM	CTCTT	RAV1AAT	CAACA	CAATBOX1	CAAT	TATABOX5	TTATTT	TATABOXOSPAL	TATTTAA	TATABOX3	TATTAAT	POLASIG1	AATAAA	ARR1AT	NGATT	CURECORECR	GTAC	WBOXATNPR1	TTGAC
SEF4MOTIFGM7S	RTTTTTR	ABRERATCAL	MACGYGB	CAATBOX1	CAAT	MYB1AT	WAACCA	TAAAGSTKST1	TAAAG			MYCCONSENSUSAT	CANNTG	MYBST1	GGATA	GATABOX	GATA	DOFCOREZM	AAAG	GT1CONSENSUS	GRWAAW	DOFCOREZM	AAAG	OSE2ROOTNODULE	CTCTT	CACTFTPPCA1	YACT	ARR1AT	NGATT	POLASIG1	AATAAA	POLLEN1LELAT52	AGAAA	POLASIG1	AATAAA	CAATBOX1	CAAT	CAATBOX1	CAAT	SV40COREENHAN	GTGGWWHG	GCN4OSGLUB1	TGAGTCA
SEF1MOTIF	ATATTTAWW	ACGTATERD1	ACGT	-300ELEMENT	TGHAAARK	GT1CORE	GGTTAA	INRNTPSADB	YTCANTYY			SEF3MOTIFGM	AACCCA	GATABOX	GATA	EBOXBNNAPA	CANNTG	ARR1AT	NGATT	GT1CONSENSUS	GRWAAW	ARR1AT	NGATT	DOFCOREZM	AAAG	NODCON2GM	CTCTT	TATABOX4	TATATAA	SEF4MOTIFGM7S	RTTTTTR	ARR1AT	NGATT	TATABOX2	TATAAAT	ARR1AT	NGATT	PREATPRODH	ACTCAT	CCAATBOX1	CCAAT	WBOXHVISO1	TGACT
ROOTMOTIFTAPOX1	ATATT	BOXIIPCCHS	ACGTGGC	GT1CONSENSUS	GRWAAW	BOXLCOREDCPAL	ACCWWCC	DOFCOREZM	AAAG			NODCON2GM	CTCTT	GATABOX	GATA	CATATGGMSAUR	CATATG	CAATBOX1	CAAT	NTBBF1ARROLB	ACTTTA	EECCRCAH1	GANTTNC	DOFCOREZM	AAAG	OSE2ROOTNODULE	CTCTT	TATABOX4	TATATAA	CACTFTPPCA1	YACT	EBOXBNNAPA	CANNTG	POLASIG1	AATAAA	TATABOX5	TTATTT	INRNTPSADB	YTCANTYY	EBOXBNNAPA	CANNTG	WRKY71OS	TGAC
GT1CONSENSUS	GRWAAW	ACGTABREMOTIFA2OSEM	ACGTGKC	GT1GMSCAM4	GAAAAA	ARR1AT	NGATT	CACTFTPPCA1	YACT			OSE2ROOTNODULE	CTCTT	CAATBOX1	CAAT	MYCCONSENSUSAT	CANNTG	ARR1AT	NGATT	TAAAGSTKST1	TAAAG	GT1CONSENSUS	GRWAAW	GAREAT	TAACAAR	WBOXATNPR1	TTGAC	AMYBOX1	TAACARA	NAPINMOTIFBN	TACACAT	CATATGGMSAUR	CATATG	POLASIG3	AATAAT	SV40COREENHAN	GTGGWWHG	GTGANTG10	GTGA	MYCCONSENSUSAT	CANNTG	WBOXNTERF3	TGACY
SEF4MOTIFGM7S	RTTTTTR	ABRELATERD1	ACGTG	CAATBOX1	CAAT	ARR1AT	NGATT	GTGANTG10	GTGA			DOFCOREZM	AAAG	WBOXATNPR1	TTGAC	EBOXBNNAPA	CANNTG	CAATBOX1	CAAT	DOFCOREZM	AAAG	ARR1AT	NGATT	POLASIG2	AATTAAA	WBOXHVISO1	TGACT	GT1CONSENSUS	GRWAAW	GTGANTG10	GTGA	MYCCONSENSUSAT	CANNTG	TATABOX5	TTATTT	MYBCORE	CNGTTR	DOFCOREZM	AAAG	CAATBOX1	CAAT	PREATPRODH	ACTCAT
CAATBOX1	CAAT	ACGTATERD1	ACGT	INRNTPSADB	YTCANTYY	NODCON1GM	AAAGAT	ROOTMOTIFTAPOX1	ATATT			GT1CONSENSUS	GRWAAW	ASF1MOTIFCAMV	TGACG	CATATGGMSAUR	CATATG	GTGANTG10	GTGA	TCA1MOTIF	TCATCTTCTT	POLASIG3	AATAAT	NAPINMOTIFBN	TACACAT	WRKY71OS	TGAC	PRECONSCRHSP70A	SCGAYNRNNNNNNNNNNNNNNNHD	POLLEN1LELAT52	AGAAA	EBOXBNNAPA	CANNTG	TATABOX2	TATAAAT	RAV1AAT	CAACA	TAAAGSTKST1	TAAAG	EBOXBNNAPA	CANNTG	EBOXBNNAPA	CANNTG
-300ELEMENT	TGHAAARK	UPRMOTIFIIAT	CCNNNNNNNNNNNNCCACG	CAATBOX1	CAAT	OSE1ROOTNODULE	AAAGAT	TATAPVTRNALEU	TTTATATA			GT1GMSCAM4	GAAAAA	WRKY71OS	TGAC	MYCCONSENSUSAT	CANNTG	EECCRCAH1	GANTTNC	CARGCW8GAT	CWWWWWWWWG	-10PEHVPSBD	TATTCT	GT1CONSENSUS	GRWAAW	WBOXNTERF3	TGACY	DOFCOREZM	AAAG	ROOTMOTIFTAPOX1	ATATT	CATATGGMSAUR	CATATG	ARR1AT	NGATT	ARR1AT	NGATT	CARGCW8GAT	CWWWWWWWWG	MYCCONSENSUSAT	CANNTG	MYCCONSENSUSAT	CANNTG
GT1CONSENSUS	GRWAAW	SORLIP1AT	GCCAC	ARR1AT	NGATT	DOFCOREZM	AAAG	TATABOX4	TATATAA			POLLEN1LELAT52	AGAAA	ARR1AT	NGATT	ARR1AT	NGATT	GT1CONSENSUS	GRWAAW	TATABOX5	TTATTT	ANAERO2CONSENSUS	AGCAGC	GT1GMSCAM4	GAAAAA	CACTFTPPCA1	YACT	TAAAGSTKST1	TAAAG	SEF1MOTIF	ATATTTAWW	MYCCONSENSUSAT	CANNTG	ROOTMOTIFTAPOX1	ATATT	ARR1AT	NGATT	CARGCW8GAT	CWWWWWWWWG	CAATBOX1	CAAT	EBOXBNNAPA	CANNTG
SEF4MOTIFGM7S	RTTTTTR	ARR1AT	NGATT	ARR1AT	NGATT	TAAAGSTKST1	TAAAG	TATABOX2	TATAAAT			ARR1AT	NGATT	GT1CONSENSUS	GRWAAW	WBOXATNPR1	TTGAC	ARR1AT	NGATT	CACTFTPPCA1	YACT	CAREOSREP1	CAACTC	POLLEN1LELAT52	AGAAA	MYBCORE	CNGTTR	GT1CONSENSUS	GRWAAW	ROOTMOTIFTAPOX1	ATATT	WBOXHVISO1	TGACT	ROOTMOTIFTAPOX1	ATATT	NODCON1GM	AAAGAT	ROOTMOTIFTAPOX1	ATATT	ARR1AT	NGATT	MYCCONSENSUSAT	CANNTG
GT1CONSENSUS	GRWAAW	CIACADIANLELHC	CAANNNNATC	-300ELEMENT	TGHAAARK	ARR1AT	NGATT	GT1CONSENSUS	GRWAAW			TATABOX5	TTATTT	IBOXCORE	GATAA	BIHD1OS	TGTCA	ANAERO1CONSENSUS	AAACAAA	GTGANTG10	GTGA	GT1CONSENSUS	GRWAAW	GT1CONSENSUS	GRWAAW	GCCCORE	GCCGCC	IBOXCORE	GATAA	TATABOXOSPAL	TATTTAA	WRKY71OS	TGAC	CAATBOX1	CAAT	OSE1ROOTNODULE	AAAGAT	GT1CONSENSUS	GRWAAW	SEF4MOTIFGM7S	RTTTTTR	EECCRCAH1	GANTTNC
CPBCSPOR	TATTAG	CAATBOX1	CAAT	GT1CONSENSUS	GRWAAW	-300ELEMENT	TGHAAARK	GT1GMSCAM4	GAAAAA			GT1CONSENSUS	GRWAAW	GATABOX	GATA	WRKY71OS	TGAC	ARR1AT	NGATT	CACTFTPPCA1	YACT	IBOXCORE	GATAA	GT1GMSCAM4	GAAAAA	ARR1AT	NGATT	GATABOX	GATA	ARR1AT	NGATT	WBOXNTERF3	TGACY	POLASIG3	AATAAT	DOFCOREZM	AAAG	GT1GMSCAM4	GAAAAA	ARR1AT	NGATT	PREATPRODH	ACTCAT
GATABOX	GATA	CCAATBOX1	CCAAT	GT1GMSCAM4	GAAAAA	PROLAMINBOXOSGLUB1	TGCAAAG	POLLEN1LELAT52	AGAAA			POLLEN1LELAT52	AGAAA	DOFCOREZM	AAAG	TATABOX5	TTATTT	POLASIG2	AATTAAA	CACTFTPPCA1	YACT	GATABOX	GATA	POLLEN1LELAT52	AGAAA	NODCON1GM	AAAGAT	NODCON1GM	AAAGAT	CACTFTPPCA1	YACT	SEF4MOTIFGM7S	RTTTTTR	CACTFTPPCA1	YACT	POLASIG1	AATAAA	RAV1AAT	CAACA	EECCRCAH1	GANTTNC	GATABOX	GATA
GATABOX	GATA	RAV1AAT	CAACA	ANAERO1CONSENSUS	AAACAAA	TBOXATGAPB	ACTTTG	CAATBOX1	CAAT			DOFCOREZM	AAAG	RAV1AAT	CAACA	POLASIG1	AATAAA	GT1CONSENSUS	GRWAAW	ARR1AT	NGATT	NODCON1GM	AAAGAT	DOFCOREZM	AAAG	OSE1ROOTNODULE	AAAGAT	OSE1ROOTNODULE	AAAGAT	-300ELEMENT	TGHAAARK	POLASIG2	AATTAAA	POLASIG2	AATTAAA	TATABOX5	TTATTT	GATABOX	GATA	GT1CONSENSUS	GRWAAW	PRECONSCRHSP70A	SCGAYNRNNNNNNNNNNNNNNNHD
GATABOX	GATA	ACGTATERD1	ACGT	POLASIG2	AATTAAA	DOFCOREZM	AAAG	LTRE1HVBLT49	CCGAAA			WBOXATNPR1	TTGAC	XYLAT	ACAAAGAA	DOFCOREZM	AAAG	GT1GMSCAM4	GAAAAA	GTGANTG10	GTGA	OSE1ROOTNODULE	AAAGAT	ROOTMOTIFTAPOX1	ATATT	-300CORE	TGTAAAG	DOFCOREZM	AAAG	TATABOX5	TTATTT	CAATBOX1	CAAT	POLASIG2	AATTAAA	ANAERO1CONSENSUS	AAACAAA	GT1CONSENSUS	GRWAAW	TATABOX5	TTATTT	ROOTMOTIFTAPOX1	ATATT
WBOXNTERF3	TGACY	ACGTATERD1	ACGT	ARR1AT	NGATT	GT1CONSENSUS	GRWAAW	TATABOX5	TTATTT			BIHD1OS	TGTCA	DOFCOREZM	AAAG	CARGCW8GAT	CWWWWWWWWG	ARR1AT	NGATT	GTGANTG10	GTGA	DOFCOREZM	AAAG	GATABOX	GATA	DOFCOREZM	AAAG	TAAAGSTKST1	TAAAG	POLASIG1	AATAAA	CACTFTPPCA1	YACT	POLASIG3	AATAAT	CAATBOX1	CAAT	IBOXCORE	GATAA	POLASIG1	AATAAA	RYREPEATBNNAPA	CATGCA
WBOXNTCHN48	CTGACY	GATABOX	GATA	CACTFTPPCA1	YACT	GT1GMSCAM4	GAAAAA	POLASIG3	AATAAT			WRKY71OS	TGAC	AMYBOX1	TAACARA	CPBCSPOR	TATTAG	PREATPRODH	ACTCAT	GATABOX	GATA	TAAAGSTKST1	TAAAG	ROOTMOTIFTAPOX1	ATATT	TAAAGSTKST1	TAAAG	GTGANTG10	GTGA	TATABOX2	TATAAAT	POLLEN1LELAT52	AGAAA	TATABOX2	TATAAAT	NODCON2GM	CTCTT	TATABOX3	TATTAAT	TATABOX5	TTATTT	CAATBOX1	CAAT
WRKY71OS	TGAC	EBOXBNNAPA	CANNTG	ARR1AT	NGATT	CAATBOX1	CAAT	POLLEN1LELAT52	AGAAA			ANAERO1CONSENSUS	AAACAAA	MYBGAHV	TAACAAA	CARGCW8GAT	CWWWWWWWWG	RYREPEATLEGUMINBOX	CATGCAY	GT1CONSENSUS	GRWAAW	GT1CONSENSUS	GRWAAW	ROOTMOTIFTAPOX1	ATATT	CACTFTPPCA1	YACT	GATABOX	GATA	MARARS	WTTTATRTTTW	GT1CONSENSUS	GRWAAW	POLASIG1	AATAAA	OSE2ROOTNODULE	CTCTT	ROOTMOTIFTAPOX1	ATATT	POLASIG1	AATAAA	ARR1AT	NGATT
BS1EGCCR	AGCGGG	MYCCONSENSUSAT	CANNTG	ARR1AT	NGATT	ERELEE4	AWTTCAAA	INRNTPSADB	YTCANTYY			SEF4MOTIFGM7S	RTTTTTR	GAREAT	TAACAAR	ROOTMOTIFTAPOX1	ATATT	RYREPEATGMGY2	CATGCAT	IBOXCORE	GATAA	IBOXCORE	GATAA	POLASIG3	AATAAT	CURECORECR	GTAC	GTGANTG10	GTGA	MARTBOX	TTWTWTTWTT	CAATBOX1	CAAT	CAATBOX1	CAAT	POLASIG2	AATTAAA	TATABOX3	TATTAAT	POLASIG2	AATTAAA	GTGANTG10	GTGA
WBOXNTERF3	TGACY	EBOXBNNAPA	CANNTG	MARTBOX	TTWTWTTWTT	NTBBF1ARROLB	ACTTTA	GTGANTG10	GTGA			ROOTMOTIFTAPOX1	ATATT	IBOXCORE	GATAA	ROOTMOTIFTAPOX1	ATATT	RYREPEATBNNAPA	CATGCA	GATABOX	GATA	GATABOX	GATA	MARTBOX	TTWTWTTWTT	CURECORECR	GTAC	CACTFTPPCA1	YACT	ROOTMOTIFTAPOX1	ATATT	CACTFTPPCA1	YACT	GATABOX	GATA	TATABOXOSPAL	TATTTAA	SORLREP3AT	TGTATATAT	SEF4MOTIFGM7S	RTTTTTR	ROOTMOTIFTAPOX1	ATATT
WBOXNTCHN48	CTGACY	MYCCONSENSUSAT	CANNTG	TATABOX5	TTATTT	DOFCOREZM	AAAG	CACTFTPPCA1	YACT			ROOTMOTIFTAPOX1	ATATT	GATABOX	GATA	AMYBOX1	TAACARA	POLLEN1LELAT52	AGAAA	CAATBOX1	CAAT	CAATBOX1	CAAT	TATABOX5	TTATTT	GATABOX	GATA	GATABOX	GATA	SEF4MOTIFGM7S	RTTTTTR	ROOTMOTIFTAPOX1	ATATT	CPBCSPOR	TATTAG	TATABOX5	TTATTT	ARR1AT	NGATT	ROOTMOTIFTAPOX1	ATATT	ROOTMOTIFTAPOX1	ATATT
WRKY71OS	TGAC	SEF1MOTIF	ATATTTAWW	POLASIG3	AATAAT	TAAAGSTKST1	TAAAG	CAATBOX1	CAAT			GT1CONSENSUS	GRWAAW	DOFCOREZM	AAAG	MYBGAHV	TAACAAA	ARR1AT	NGATT	ARR1AT	NGATT	DOFCOREZM	AAAG	ROOTMOTIFTAPOX1	ATATT	SORLIP1AT	GCCAC	GTGANTG10	GTGA	POLASIG1	AATAAA	ROOTMOTIFTAPOX1	ATATT	PRECONSCRHSP70A	SCGAYNRNNNNNNNNNNNNNNNHD	POLASIG3	AATAAT	POLASIG2	AATTAAA	SEF1MOTIF	ATATTTAWW	GTGANTG10	GTGA
ARR1AT	NGATT	ROOTMOTIFTAPOX1	ATATT	GTGANTG10	GTGA	CACTFTPPCA1	YACT	POLASIG3	AATAAT			IBOXCORE	GATAA	POLLEN1LELAT52	AGAAA	GAREAT	TAACAAR	ARR1AT	NGATT	CACTFTPPCA1	YACT	POLASIG1	AATAAA	SEF1MOTIF	ATATTTAWW	CACTFTPPCA1	YACT	CAATBOX1	CAAT	SEF4MOTIFGM7S	RTTTTTR	CPBCSPOR	TATTAG	CACTFTPPCA1	YACT	POLASIG3	AATAAT	SEF4MOTIFGM7S	RTTTTTR	ROOTMOTIFTAPOX1	ATATT	ARR1AT	NGATT
CAATBOX1	CAAT	POLASIG1	AATAAA	ARR1AT	NGATT	2SSEEDPROTBANAPA	CAAACAC	CACTFTPPCA1	YACT			SREATMSD	TTATCC	GT1CONSENSUS	GRWAAW	POLLEN1LELAT52	AGAAA	CACTFTPPCA1	YACT	GTGANTG10	GTGA	TATABOX5	TTATTT	ROOTMOTIFTAPOX1	ATATT	CBFHV	RYCGAC	BIHD1OS	TGTCA	POLASIG3	AATAAT	SEF1MOTIF	ATATTTAWW	CURECORECR	GTAC	ROOTMOTIFTAPOX1	ATATT	ROOTMOTIFTAPOX1	ATATT	TATABOXOSPAL	TATTTAA	GTGANTG10	GTGA
CCAATBOX1	CCAAT	CAATBOX1	CAAT	SREATMSD	TTATCC	CANBNNAPA	CNAACAC	DOFCOREZM	AAAG			GATABOX	GATA	POLLEN1LELAT52	AGAAA	POLASIG3	AATAAT	POLLEN1LELAT52	AGAAA	CACTFTPPCA1	YACT	GATABOX	GATA	TATABOXOSPAL	TATTTAA	EBOXBNNAPA	CANNTG	WBOXATNPR1	TTGAC	CAATBOX1	CAAT	TATABOXOSPAL	TATTTAA	CURECORECR	GTAC	ROOTMOTIFTAPOX1	ATATT	MARTBOX	TTWTWTTWTT	POLASIG2	AATTAAA	CACTFTPPCA1	YACT
SEF4MOTIFGM7S	RTTTTTR	CCAATBOX1	CCAAT	MYBST1	GGATA	CURECORECR	GTAC	GATABOX	GATA			MYBST1	GGATA	DOFCOREZM	AAAG	TATABOX5	TTATTT	WUSATAg	TTAATGG	DOFCOREZM	AAAG	RGATAOS	CAGAAGATA	POLASIG2	AATTAAA	MYCATRD22	CACATG	WRKY71OS	TGAC	ROOTMOTIFTAPOX1	ATATT	ROOTMOTIFTAPOX1	ATATT	CACTFTPPCA1	YACT	POLASIG3	AATAAT	MARTBOX	TTWTWTTWTT	NAPINMOTIFBN	TACACAT	EECCRCAH1	GANTTNC
TATABOX5	TTATTT	GT1CONSENSUS	GRWAAW	CIACADIANLELHC	CAANNNNATC	CURECORECR	GTAC	EBOXBNNAPA	CANNTG			TATCCAOSAMY	TATCCA	POLLEN1LELAT52	AGAAA	TATABOXOSPAL	TATTTAA	ARR1AT	NGATT	POLLEN1LELAT52	AGAAA	RBCSCONSENSUS	AATCCAA	POLASIG3	AATAAT	MYCCONSENSUSAT	CANNTG	DOFCOREZM	AAAG	GTGANTG10	GTGA	ROOTMOTIFTAPOX1	ATATT	ARR1AT	NGATT	TATABOX2	TATAAAT	GATABOX	GATA	GTGANTG10	GTGA	GT1CONSENSUS	GRWAAW
GT1CONSENSUS	GRWAAW	GT1CONSENSUS	GRWAAW	GATABOX	GATA	ACGTABOX	TACGTA	MYCCONSENSUSAT	CANNTG			EBOXBNNAPA	CANNTG	DOFCOREZM	AAAG	POLASIG2	AATTAAA	CAATBOX1	CAAT	BOXIINTPATPB	ATAGAA	ARR1AT	NGATT	TATABOX5	TTATTT	EBOXBNNAPA	CANNTG	TATABOX4	TATATAA	TATABOX5	TTATTT	TATABOX3	TATTAAT	TAAAGSTKST1	TAAAG	TATABOX5	TTATTT	GT1CONSENSUS	GRWAAW	TATABOX5	TTATTT	ARR1AT	NGATT
SEF3MOTIFGM	AACCCA	GT1GMSCAM4	GAAAAA	GT1CONSENSUS	GRWAAW	ACGTABOX	TACGTA	EBOXBNNAPA	CANNTG			MYCCONSENSUSAT	CANNTG	DOFCOREZM	AAAG	SEF1MOTIF	ATATTTAWW	WBOXATNPR1	TTGAC	BOXIINTPATPB	ATAGAA	DOFCOREZM	AAAG	SEF4MOTIFGM7S	RTTTTTR	MYCCONSENSUSAT	CANNTG	TATAPVTRNALEU	TTTATATA	POLASIG1	AATAAA	POLASIG2	AATTAAA	DOFCOREZM	AAAG	POLASIG3	AATAAT	IBOXCORE	GATAA	SEF1MOTIF	ATATTTAWW	ARR1AT	NGATT
CAREOSREP1	CAACTC	POLASIG3	AATAAT	IBOXCORE	GATAA	ACGTATERD1	ACGT	MYCCONSENSUSAT	CANNTG			EBOXBNNAPA	CANNTG	TAAAGSTKST1	TAAAG	TATABOXOSPAL	TATTTAA	HEXMOTIFTAH3H4	ACGTCA	GATABOX	GATA	TAAAGSTKST1	TAAAG	RAV1AAT	CAACA	MYCATERD1	CATGTG	TATABOX4	TATATAA	LECPLEACS2	TAAAATAT	TATABOX2	TATAAAT	EBOXBNNAPA	CANNTG	POLASIG1	AATAAA	ROOTMOTIFTAPOX1	ATATT	POLASIG1	AATAAA	INRNTPSADB	YTCANTYY
MYBCORE	CNGTTR	TATABOX5	TTATTT	BIHD1OS	TGTCA	ACGTATERD1	ACGT	CACTFTPPCA1	YACT			MYCCONSENSUSAT	CANNTG	CARGCW8GAT	CWWWWWWWWG	ROOTMOTIFTAPOX1	ATATT	ASF1MOTIFCAMV	TGACG	GT1CONSENSUS	GRWAAW	POLASIG1	AATAAA	SEF4MOTIFGM7S	RTTTTTR	ARR1AT	NGATT	NTBBF1ARROLB	ACTTTA	ROOTMOTIFTAPOX1	ATATT	TATAPVTRNALEU	TTTATATA	MYCCONSENSUSAT	CANNTG	TATABOX5	TTATTT	ARR1AT	NGATT	MARARS	WTTTATRTTTW	CAATBOX1	CAAT
GT1CORE	GGTTAA	RYREPEATLEGUMINBOX	CATGCAY	WRKY71OS	TGAC	NODCON2GM	CTCTT	SORLIP1AT	GCCAC			GATABOX	GATA	CARGCW8GAT	CWWWWWWWWG	ROOTMOTIFTAPOX1	ATATT	TGACGTVMAMY	TGACGT	IBOXCORE	GATAA	MARTBOX	TTWTWTTWTT	E2FCONSENSUS	WTTSSCSS	WBOXHVISO1	TGACT	TAAAGSTKST1	TAAAG	ROOTMOTIFTAPOX1	ATATT	TATABOX4	TATATAA	CAATBOX1	CAAT	WBBOXPCWRKY1	TTTGACY	PREATPRODH	ACTCAT	ROOTMOTIFTAPOX1	ATATT	NODCON2GM	CTCTT
SITEIIATCYTC	TGGGCY	RYREPEATGMGY2	CATGCAT	POLASIG1	AATAAA	OSE2ROOTNODULE	CTCTT	POLASIG3	AATAAT			DOFCOREZM	AAAG	ROOTMOTIFTAPOX1	ATATT	POLLEN1LELAT52	AGAAA	WRKY71OS	TGAC	ARR1AT	NGATT	TATABOX5	TTATTT	TBOXATGAPB	ACTTTG	WBOXNTERF3	TGACY	DOFCOREZM	AAAG	POLASIG3	AATAAT	TATABOX4	TATATAA	EBOXBNNAPA	CANNTG	ELRECOREPCRP1	TTGACC	CAREOSREP1	CAACTC	LECPLEACS2	TAAAATAT	OSE2ROOTNODULE	CTCTT
MYBPZM	CCWACC	RYREPEATBNNAPA	CATGCA	POLLEN1LELAT52	AGAAA	DOFCOREZM	AAAG	ROOTMOTIFTAPOX1	ATATT			ROOTMOTIFTAPOX1	ATATT	CAATBOX1	CAAT	DOFCOREZM	AAAG	ACGTATERD1	ACGT	RAV1AAT	CAACA	POLASIG1	AATAAA	DOFCOREZM	AAAG	WBOXATNPR1	TTGAC	CACTFTPPCA1	YACT	TATABOX5	TTATTT	ROOTMOTIFTAPOX1	ATATT	MYCCONSENSUSAT	CANNTG	WBOXATNPR1	TTGAC	PYRIMIDINEBOXHVEPB1	TTTTTTCC	ROOTMOTIFTAPOX1	ATATT	GT1CONSENSUS	GRWAAW
SEF3MOTIFGM	AACCCA	LTRECOREATCOR15	CCGAC	GATABOX	GATA	TAAAGSTKST1	TAAAG	ROOTMOTIFTAPOX1	ATATT			ROOTMOTIFTAPOX1	ATATT	POLLEN1LELAT52	AGAAA	CARGCW8GAT	CWWWWWWWWG	RHERPATEXPA7	KCACGW	ARR1AT	NGATT	TATABOX5	TTATTT	TAAAGSTKST1	TAAAG	WRKY71OS	TGAC	TGTCACACMCUCUMISIN	TGTCACA	ROOTMOTIFTAPOX1	ATATT	ROOTMOTIFTAPOX1	ATATT	CAATBOX1	CAAT	WRKY71OS	TGAC	GT1CONSENSUS	GRWAAW	ROOTMOTIFTAPOX1	ATATT	GT1GMSCAM4	GAAAAA
ROOTMOTIFTAPOX1	ATATT	BOXIINTPATPB	ATAGAA	TAAAGSTKST1	TAAAG	EBOXBNNAPA	CANNTG	ANAERO1CONSENSUS	AAACAAA			TATABOX3	TATTAAT	BOXIINTPATPB	ATAGAA	GATABOX	GATA	ABRELATERD1	ACGTG	GATABOX	GATA	GT1CONSENSUS	GRWAAW	DOFCOREZM	AAAG	GTGANTG10	GTGA	GTGANTG10	GTGA	-10PEHVPSBD	TATTCT	NTBBF1ARROLB	ACTTTA	ELRECOREPCRP1	TTGACC	WBOXNTERF3	TGACY	GT1CONSENSUS	GRWAAW	TATABOX3	TATTAAT	MYBCORE	CNGTTR
ROOTMOTIFTAPOX1	ATATT	EECCRCAH1	GANTTNC	DOFCOREZM	AAAG	MYCCONSENSUSAT	CANNTG	SEF4MOTIFGM7S	RTTTTTR			HDZIP2ATATHB2	TAATMATTA	CACTFTPPCA1	YACT	GT1CONSENSUS	GRWAAW	ACGTATERD1	ACGT	ARR1AT	NGATT	CACTFTPPCA1	YACT	S1FBOXSORPS1L21	ATGGTA	ANAERO2CONSENSUS	AGCAGC	BIHD1OS	TGTCA	POLASIG3	AATAAT	TAAAGSTKST1	TAAAG	WBOXATNPR1	TTGAC	DOFCOREZM	AAAG	GT1GMSCAM4	GAAAAA	TATABOX3	TATTAAT	RAV1AAT	CAACA
TATABOXOSPAL	TATTTAA	POLLEN1LELAT52	AGAAA	NODCON1GM	AAAGAT	EBOXBNNAPA	CANNTG	POLASIG1	AATAAA			POLASIG3	AATAAT	NTBBF1ARROLB	ACTTTA	IBOXCORE	GATAA	GTGANTG10	GTGA	ERELEE4	AWTTCAAA	EBOXBNNAPA	CANNTG	CACTFTPPCA1	YACT	CCAATBOX1	CCAAT	WRKY71OS	TGAC	POLASIG2	AATTAAA	DOFCOREZM	AAAG	QELEMENTZMZM13	AGGTCA	TAAAGSTKST1	TAAAG	TATABOX3	TATTAAT	AT1BOX	AATATTTTTATT	POLLEN1LELAT52	AGAAA
GAREAT	TAACAAR	ANAERO1CONSENSUS	AAACAAA	OSE1ROOTNODULE	AAAGAT	MYCCONSENSUSAT	CANNTG	TATABOX5	TTATTT			TATABOX3	TATTAAT	DOFCOREZM	AAAG	POLASIG2	AATTAAA	BIHD1OS	TGTCA	BOXIINTPATPB	ATAGAA	MYCCONSENSUSAT	CANNTG	S1FBOXSORPS1L21	ATGGTA	CAATBOX1	CAAT	CAATBOX1	CAAT	TATABOX5	TTATTT	CACTFTPPCA1	YACT	WRKY71OS	TGAC	CACTFTPPCA1	YACT	ROOTMOTIFTAPOX1	ATATT	POLASIG1	AATAAA	DOFCOREZM	AAAG
CAATBOX1	CAAT	INRNTPSADB	YTCANTYY	DOFCOREZM	AAAG	PREATPRODH	ACTCAT	SEF1MOTIF	ATATTTAWW			INRNTPSADB	YTCANTYY	TAAAGSTKST1	TAAAG	POLASIG3	AATAAT	WRKY71OS	TGAC	REALPHALGLHCB21	AACCAA	EBOXBNNAPA	CANNTG	ROOTMOTIFTAPOX1	ATATT	SURECOREATSULTR11	GAGAC	WBOXNTERF3	TGACY	POLASIG3	AATAAT	ROOTMOTIFTAPOX1	ATATT	WBOXNTERF3	TGACY	CACTFTPPCA1	YACT	CCAATBOX1	CCAAT	SEF4MOTIFGM7S	RTTTTTR	ARR1AT	NGATT
MARABOX1	AATAAAYAAA	AMYBOX1	TAACARA	POLLEN1LELAT52	AGAAA	CACTFTPPCA1	YACT	TATABOXOSPAL	TATTTAA			ERELEE4	AWTTCAAA	POLASIG1	AATAAA	RAV1AAT	CAACA	CAATBOX1	CAAT	CCAATBOX1	CCAAT	MYCCONSENSUSAT	CANNTG	DOFCOREZM	AAAG	EBOXBNNAPA	CANNTG	WRKY71OS	TGAC	MARABOX1	AATAAAYAAA	GTGANTG10	GTGA	DOFCOREZM	AAAG	GATABOX	GATA	CAATBOX1	CAAT	ROOTMOTIFTAPOX1	ATATT	GATABOX	GATA
POLASIG1	AATAAA	MYBGAHV	TAACAAA	POLLEN1LELAT52	AGAAA	ARR1AT	NGATT	ROOTMOTIFTAPOX1	ATATT			CAATBOX1	CAAT	TATABOX5	TTATTT	LEAFYATAG	CCAATGT	ARR1AT	NGATT	CAATBOX1	CAAT	GCCCORE	GCCGCC	NODCON2GM	CTCTT	MYBCORE	CNGTTR	ROOTMOTIFTAPOX1	ATATT	POLASIG1	AATAAA	ROOTMOTIFTAPOX1	ATATT	TAAAGSTKST1	TAAAG	ROOTMOTIFTAPOX1	ATATT	SURECOREATSULTR11	GAGAC	ROOTMOTIFTAPOX1	ATATT	CACTFTPPCA1	YACT
ANAERO1CONSENSUS	AAACAAA	GAREAT	TAACAAR	GT1CONSENSUS	GRWAAW	SEF4MOTIFGM7S	RTTTTTR	ROOTMOTIFTAPOX1	ATATT			GATABOX	GATA	ARR1AT	NGATT	CAATBOX1	CAAT	CAATBOX1	CAAT	ROOTMOTIFTAPOX1	ATATT	ARR1AT	NGATT	OSE2ROOTNODULE	CTCTT	MYCCONSENSUSAT	CANNTG	LECPLEACS2	TAAAATAT	TATABOX5	TTATTT	GTGANTG10	GTGA	POLASIG1	AATAAA	GT1CONSENSUS	GRWAAW	GATABOX	GATA	DOFCOREZM	AAAG	ARR1AT	NGATT
POLASIG2	AATTAAA	ROOTMOTIFTAPOX1	ATATT	GT1GMSCAM4	GAAAAA	MARTBOX	TTWTWTTWTT	EECCRCAH1	GANTTNC			GT1CONSENSUS	GRWAAW	CACTFTPPCA1	YACT	CCAATBOX1	CCAAT	CIACADIANLELHC	CAANNNNATC	DOFCOREZM	AAAG	GTGANTG10	GTGA	DOFCOREZM	AAAG	EBOXBNNAPA	CANNTG	ROOTMOTIFTAPOX1	ATATT	POLASIG1	AATAAA	ROOTMOTIFTAPOX1	ATATT	TATABOX5	TTATTT	IBOXCORE	GATAA	GT1CONSENSUS	GRWAAW	POLLEN1LELAT52	AGAAA	ARR1AT	NGATT
ROOTMOTIFTAPOX1	ATATT	GATABOX	GATA	MARTBOX	TTWTWTTWTT	MARARS	WTTTATRTTTW	CAATBOX1	CAAT			IBOXCORE	GATAA	GT1CORE	GGTTAA	TATABOX5	TTATTT	ARR1AT	NGATT	DOFCOREZM	AAAG	CACTFTPPCA1	YACT	TAAAGSTKST1	TAAAG	MYCCONSENSUSAT	CANNTG	MARTBOX	TTWTWTTWTT	ARR1AT	NGATT	GTGANTG10	GTGA	POLLEN1LELAT52	AGAAA	GATABOX	GATA	IBOXCORE	GATAA	TATABOX5	TTATTT	CAATBOX1	CAAT
GATABOX	GATA	GTGANTG10	GTGA	ROOTMOTIFTAPOX1	ATATT	ROOTMOTIFTAPOX1	ATATT	P1BS	GNATATNC			POLASIG1	AATAAA	MYBCORE	CNGTTR	ARFAT	TGTCTC	RBCSCONSENSUS	AATCCAA	NODCON1GM	AAAGAT	VOZATVPP	GCGTNNNNNNNACGC	CACTFTPPCA1	YACT	MYB2CONSENSUSAT	YAACKG	POLASIG1	AATAAA	POLASIG3	AATAAT	GATABOX	GATA	DOFCOREZM	AAAG	NODCON1GM	AAAGAT	ROOTMOTIFTAPOX1	ATATT	POLASIG2	AATTAAA	SORLIP2AT	GGGCC
SEF4MOTIFGM7S	RTTTTTR	CACTFTPPCA1	YACT	INRNTPSADB	YTCANTYY	TATABOX2	TATAAAT	P1BS	GNATATNC			GTGANTG10	GTGA	MYBCORE	CNGTTR	SURECOREATSULTR11	GAGAC	CCAATBOX1	CCAAT	OSE1ROOTNODULE	AAAGAT	VOZATVPP	GCGTNNNNNNNACGC	GTGANTG10	GTGA	EBOXBNNAPA	CANNTG	TATABOX5	TTATTT	POLASIG3	AATAAT	GT1MOTIFPSRBCS	KWGTGRWAAWRW	ROOTMOTIFTAPOX1	ATATT	OSE1ROOTNODULE	AAAGAT	ARR1AT	NGATT	TATABOXOSPAL	TATTTAA	E2FCONSENSUS	WTTSSCSS
GATABOX	GATA	ANAERO3CONSENSUS	TCATCAC	PYRIMIDINEBOXOSRAMY1A	CCTTTT	POLASIG1	AATAAA	EBOXBNNAPA	CANNTG			-300ELEMENT	TGHAAARK	MYBPZM	CCWACC	CAATBOX1	CAAT	CAATBOX1	CAAT	ARR1AT	NGATT	CACTFTPPCA1	YACT	POLASIG3	AATAAT	MYCATRD22	CACATG	MARTBOX	TTWTWTTWTT	POLASIG3	AATAAT	CACTFTPPCA1	YACT	BOXIINTPATPB	ATAGAA	DOFCOREZM	AAAG	SEF4MOTIFGM7S	RTTTTTR	TATABOX5	TTATTT	CAATBOX1	CAAT
GATABOX	GATA	GTGANTG10	GTGA	DOFCOREZM	AAAG	TATABOX5	TTATTT	CATATGGMSAUR	CATATG			DOFCOREZM	AAAG	EECCRCAH1	GANTTNC	GT1CONSENSUS	GRWAAW	ARR1AT	NGATT	CAATBOX1	CAAT	CURECORECR	GTAC	TATABOX5	TTATTT	MYCCONSENSUSAT	CANNTG	ROOTMOTIFTAPOX1	ATATT	TATABOX5	TTATTT	GT1CONSENSUS	GRWAAW	ARR1AT	NGATT	GATABOX	GATA	ARR1AT	NGATT	POLASIG1	AATAAA	PYRIMIDINEBOXOSRAMY1A	CCTTTT
GT1CONSENSUS	GRWAAW	MYBCOREATCYCB1	AACGG	POLASIG3	AATAAT	TATABOXOSPAL	TATTTAA	MYCCONSENSUSAT	CANNTG			CAATBOX1	CAAT	NODCON2GM	CTCTT	GT1GMSCAM4	GAAAAA	EECCRCAH1	GANTTNC	ARR1AT	NGATT	CURECORECR	GTAC	POLASIG1	AATAAA	EBOXBNNAPA	CANNTG	POLASIG3	AATAAT	CACTFTPPCA1	YACT	ROOTMOTIFTAPOX1	ATATT	GTGANTG10	GTGA	SEF1MOTIF	ATATTTAWW	CACTFTPPCA1	YACT	-10PEHVPSBD	TATTCT	DOFCOREZM	AAAG
IBOXCORE	GATAA	CACTFTPPCA1	YACT	CAATBOX1	CAAT	TATABOX5	TTATTT	EBOXBNNAPA	CANNTG			SEF4MOTIFGM7S	RTTTTTR	OSE2ROOTNODULE	CTCTT	POLASIG2	AATTAAA	GT1CONSENSUS	GRWAAW	GT1CONSENSUS	GRWAAW	CACTFTPPCA1	YACT	GT1CONSENSUS	GRWAAW	MYCCONSENSUSAT	CANNTG	CAATBOX1	CAAT	CURECORECR	GTAC	ROOTMOTIFTAPOX1	ATATT	GTGANTG10	GTGA	ROOTMOTIFTAPOX1	ATATT	SORLIP1AT	GCCAC	POLASIG1	AATAAA	GT1CONSENSUS	GRWAAW
POLASIG3	AATAAT	GATABOX	GATA	ARFAT	TGTCTC	POLASIG3	AATAAT	CATATGGMSAUR	CATATG			CURECORECR	GTAC	MYBST1	GGATA	GTGANTG10	GTGA	ARR1AT	NGATT	IBOXCORE	GATAA	SURECOREATSULTR11	GAGAC	IBOXCORE	GATAA	MYCATERD1	CATGTG	CACTFTPPCA1	YACT	CURECORECR	GTAC	CAATBOX1	CAAT	WBOXHVISO1	TGACT	TATABOX2	TATAAAT	MYBCORE	CNGTTR	SEF4MOTIFGM7S	RTTTTTR	CACTFTPPCA1	YACT
CAATBOX1	CAAT	POLASIG3	AATAAT	SURECOREATSULTR11	GAGAC	ROOTMOTIFTAPOX1	ATATT	MYCCONSENSUSAT	CANNTG			CURECORECR	GTAC	GATABOX	GATA	MYBCOREATCYCB1	AACGG	GCN4OSGLUB1	TGAGTCA	GATABOX	GATA	PRECONSCRHSP70A	SCGAYNRNNNNNNNNNNNNNNNHD	SREATMSD	TTATCC	EECCRCAH1	GANTTNC	GTGANTG10	GTGA	SP8BFIBSP8BIB	TACTATT	WBOXATNPR1	TTGAC	WRKY71OS	TGAC	TATAPVTRNALEU	TTTATATA	RAV1AAT	CAACA	POLASIG2	AATTAAA	ACGTABOX	TACGTA
GATABOX	GATA	CAATBOX1	CAAT	RAV1AAT	CAACA	SEF4MOTIFGM7S	RTTTTTR	SORLIP1AT	GCCAC			TATABOX5	TTATTT	CACTFTPPCA1	YACT	DPBFCOREDCDC3	ACACNNG	WBOXHVISO1	TGACT	CURECORECR	GTAC	BOXCPSAS1	CTCCCAC	GATABOX	GATA	GT1CONSENSUS	GRWAAW	CACTFTPPCA1	YACT	CACTFTPPCA1	YACT	BIHD1OS	TGTCA	WBOXNTERF3	TGACY	TATABOX4	TATATAA	EBOXBNNAPA	CANNTG	SEF1MOTIF	ATATTTAWW	ACGTABOX	TACGTA
SEF4MOTIFGM7S	RTTTTTR	CCAATBOX1	CCAAT	DPBFCOREDCDC3	ACACNNG	ANAERO1CONSENSUS	AAACAAA	CACTFTPPCA1	YACT			POLASIG3	AATAAT	ARR1AT	NGATT	EBOXBNNAPA	CANNTG	WBOXNTERF3	TGACY	CURECORECR	GTAC	BOXLCOREDCPAL	ACCWWCC	MYBST1	GGATA	ARR1AT	NGATT	SEF4MOTIFGM7S	RTTTTTR	SEF4MOTIFGM7S	RTTTTTR	WRKY71OS	TGAC	SURECOREATSULTR11	GAGAC	GATABOX	GATA	MYCCONSENSUSAT	CANNTG	TATABOXOSPAL	TATTTAA	ACGTATERD1	ACGT
NODCON2GM	CTCTT	E2FCONSENSUS	WTTSSCSS	EBOXBNNAPA	CANNTG	MARTBOX	TTWTWTTWTT	CAATBOX1	CAAT			POLASIG1	AATAAA	PYRIMIDINEBOXOSRAMY1A	CCTTTT	MYCCONSENSUSAT	CANNTG	WRKY71OS	TGAC	CACTFTPPCA1	YACT	MYB2CONSENSUSAT	YAACKG	TATABOX5	TTATTT	MYBPZM	CCWACC	POLASIG3	AATAAT	GT1CONSENSUS	GRWAAW	CACTFTPPCA1	YACT	SEBFCONSSTPR10A	YTGTCWC	POLASIG2	AATTAAA	MYB2CONSENSUSAT	YAACKG	ROOTMOTIFTAPOX1	ATATT	ACGTATERD1	ACGT
OSE2ROOTNODULE	CTCTT	SORLIP2AT	GGGCC	MYCCONSENSUSAT	CANNTG	TATABOX5	TTATTT	SORLIP2AT	GGGCC			ARR1AT	NGATT	DOFCOREZM	AAAG	MYCATERD1	CATGTG	ROOTMOTIFTAPOX1	ATATT	ROOTMOTIFTAPOX1	ATATT	MYBCOREATCYCB1	AACGG	TATABOXOSPAL	TATTTAA	DOFCOREZM	AAAG	POLASIG1	AATAAA	IBOXCORE	GATAA	GTGANTG10	GTGA	ARFAT	TGTCTC	TATABOX2	TATAAAT	EBOXBNNAPA	CANNTG	SEF1MOTIF	ATATTTAWW	CACTFTPPCA1	YACT
GT1CONSENSUS	GRWAAW	GT1CONSENSUS	GRWAAW	EBOXBNNAPA	CANNTG	CACTFTPPCA1	YACT	EBOXBNNAPA	CANNTG			GT1CONSENSUS	GRWAAW	ARR1AT	NGATT	EBOXBNNAPA	CANNTG	ROOTMOTIFTAPOX1	ATATT	TATABOX4	TATATAA	MYBCORE	CNGTTR	ROOTMOTIFTAPOX1	ATATT	TAAAGSTKST1	TAAAG	CACTFTPPCA1	YACT	SREATMSD	TTATCC	ROOTMOTIFTAPOX1	ATATT	SURECOREATSULTR11	GAGAC	PYRIMIDINEBOXOSRAMY1A	CCTTTT	MYBCORE	CNGTTR	ROOTMOTIFTAPOX1	ATATT	GATABOX	GATA
GT1GMSCAM4	GAAAAA	GT1GMSCAM4	GAAAAA	MYCCONSENSUSAT	CANNTG	EECCRCAH1	GANTTNC	MYCCONSENSUSAT	CANNTG			IBOXCORE	GATAA	POLASIG1	AATAAA	MYCATRD22	CACATG	L1BOXATPDF1	TAAATGYA	TATABOX4	TATATAA	CAATBOX1	CAAT	CACTFTPPCA1	YACT	BBOXSITE1STPAT	GCTAAACAAT	SEF1MOTIF	ATATTTAWW	GATABOX	GATA	TATABOX2	TATAAAT	NODCON2GM	CTCTT	DOFCOREZM	AAAG	MYCCONSENSUSAT	CANNTG	TATABOXOSPAL	TATTTAA	NODCON1GM	AAAGAT
POLASIG1	AATAAA	GT1CONSENSUS	GRWAAW	CACTFTPPCA1	YACT	NODCON2GM	CTCTT	EBOXBNNAPA	CANNTG			GATABOX	GATA	TATABOX3	TATTAAT	MYCCONSENSUSAT	CANNTG	CACTFTPPCA1	YACT	TATABOX2	TATAAAT	ARR1AT	NGATT	GT1CONSENSUS	GRWAAW	CAATBOX1	CAAT	TATABOXOSPAL	TATTTAA	MYBST1	GGATA	SEF4MOTIFGM7S	RTTTTTR	OSE2ROOTNODULE	CTCTT	TATABOX5	TTATTT	SORLIP1AT	GCCAC	POLASIG2	AATTAAA	OSE1ROOTNODULE	AAAGAT
CACTFTPPCA1	YACT	SEF1MOTIF	ATATTTAWW	POLLEN1LELAT52	AGAAA	OSE2ROOTNODULE	CTCTT	MYCCONSENSUSAT	CANNTG			NODCON1GM	AAAGAT	GATABOX	GATA	EECCRCAH1	GANTTNC	CACTFTPPCA1	YACT	CACTFTPPCA1	YACT	CACTFTPPCA1	YACT	TATABOX5	TTATTT	GT1CORE	GGTTAA	ROOTMOTIFTAPOX1	ATATT	E2FCONSENSUS	WTTSSCSS	POLLEN1LELAT52	AGAAA	CACTFTPPCA1	YACT	TATABOXOSPAL	TATTTAA	MYBCORE	CNGTTR	POLASIG3	AATAAT	DOFCOREZM	AAAG
GT1CONSENSUS	GRWAAW	TATABOXOSPAL	TATTTAA	CAATBOX1	CAAT	ARR1AT	NGATT	RAV1AAT	CAACA			OSE1ROOTNODULE	AAAGAT	MYBST1	GGATA	CURECORECR	GTAC	CURECORECR	GTAC	CACTFTPPCA1	YACT	TBOXATGAPB	ACTTTG	TATABOXOSPAL	TATTTAA	MYB2CONSENSUSAT	YAACKG	BOXIINTPATPB	ATAGAA	SORLIP2AT	GGGCC	BOXIINTPATPB	ATAGAA	NODCON2GM	CTCTT	TAAAGSTKST1	TAAAG	MYB2CONSENSUSAT	YAACKG	TATABOX5	TTATTT	CACTFTPPCA1	YACT
GT1GMSCAM4	GAAAAA	ROOTMOTIFTAPOX1	ATATT	ARR1AT	NGATT	BOXIINTPATPB	ATAGAA	DPBFCOREDCDC3	ACACNNG			DOFCOREZM	AAAG	SEF4MOTIFGM7S	RTTTTTR	CURECORECR	GTAC	CURECORECR	GTAC	CACTFTPPCA1	YACT	DOFCOREZM	AAAG	DOFCOREZM	AAAG	MYBCOREATCYCB1	AACGG	POLLEN1LELAT52	AGAAA	ARR1AT	NGATT	CACTFTPPCA1	YACT	OSE2ROOTNODULE	CTCTT	DOFCOREZM	AAAG	MYBCOREATCYCB1	AACGG	TATABOXOSPAL	TATTTAA	ROOTMOTIFTAPOX1	ATATT
ARR1AT	NGATT	ROOTMOTIFTAPOX1	ATATT	EBOXBNNAPA	CANNTG	POLLEN1LELAT52	AGAAA	ANAERO2CONSENSUS	AGCAGC			NTBBF1ARROLB	ACTTTA	GT1CONSENSUS	GRWAAW	TATABOX5	TTATTT	TAAAGSTKST1	TAAAG	GTGANTG10	GTGA	-300ELEMENT	TGHAAARK	POLLEN1LELAT52	AGAAA	MYBCORE	CNGTTR	GT1CONSENSUS	GRWAAW	DOFCOREZM	AAAG	GT1CONSENSUS	GRWAAW	GCCCORE	GCCGCC	NODCON1GM	AAAGAT	EBOXBNNAPA	CANNTG	TATABOXOSPAL	TATTTAA	GATABOX	GATA
WBOXNTCHN48	CTGACY	MYBCORE	CNGTTR	CATATGGMSAUR	CATATG	DOFCOREZM	AAAG	DOFCOREZM	AAAG			DOFCOREZM	AAAG	SP8BFIBSP8BIB	TACTATT	MYBCORE	CNGTTR	DOFCOREZM	AAAG	RHERPATEXPA7	KCACGW	ARR1AT	NGATT	GT1CONSENSUS	GRWAAW	SEF4MOTIFGM7S	RTTTTTR	GT1GMSCAM4	GAAAAA	POLASIG1	AATAAA	IBOXCORE	GATAA	DOFCOREZM	AAAG	OSE1ROOTNODULE	AAAGAT	MYCCONSENSUSAT	CANNTG	POLASIG3	AATAAT	GTGANTG10	GTGA
WRKY71OS	TGAC	RAV1AAT	CAACA	MYCCONSENSUSAT	CANNTG	-10PEHVPSBD	TATTCT	GTGANTG10	GTGA			TAAAGSTKST1	TAAAG	CACTFTPPCA1	YACT	CACTFTPPCA1	YACT	ANAERO2CONSENSUS	AGCAGC	GTGANTG10	GTGA	ANAERO2CONSENSUS	AGCAGC	POLASIG1	AATAAA	TATABOX5	TTATTT	DOFCOREZM	AAAG	POLASIG2	AATTAAA	GATABOX	GATA	E2FCONSENSUS	WTTSSCSS	GATABOX	GATA	EBOXBNNAPA	CANNTG	SP8BFIBSP8BIB	TACTATT	GATABOX	GATA
WBOXNTERF3	TGACY	QARBNEXTA	AACGTGT	EBOXBNNAPA	CANNTG	SEF1MOTIF	ATATTTAWW	ASF1MOTIFCAMV	TGACG			CACTFTPPCA1	YACT	TATABOX5	TTATTT	GTGANTG10	GTGA	EBOXBNNAPA	CANNTG	MYB2CONSENSUSAT	YAACKG	DOFCOREZM	AAAG	POLASIG3	AATAAT	INRNTPSADB	YTCANTYY	NODCON1GM	AAAGAT	DOFCOREZM	AAAG	INTRONLOWER	TGCAGG	HEXAMERATH4	CCGTCG	ROOTMOTIFTAPOX1	ATATT	MYCCONSENSUSAT	CANNTG	CACTFTPPCA1	YACT	GTGANTG10	GTGA
ERELEE4	AWTTCAAA	T/GBOXATPIN2	AACGTG	CATATGGMSAUR	CATATG	POLASIG1	AATAAA	WRKY71OS	TGAC			EBOXBNNAPA	CANNTG	ERELEE4	AWTTCAAA	CACTFTPPCA1	YACT	MYCCONSENSUSAT	CANNTG	MYBCOREATCYCB1	AACGG	TAAAGSTKST1	TAAAG	POLASIG3	AATAAT	CAATBOX1	CAAT	OSE1ROOTNODULE	AAAGAT	ABRELATERD1	ACGTG	GT1CONSENSUS	GRWAAW	CGACGOSAMY3	CGACG	GT1CONSENSUS	GRWAAW	WBOXNTCHN48	CTGACY	TATABOXOSPAL	TATTTAA	SEF3MOTIFGM	AACCCA
RAV1AAT	CAACA	ABRERATCAL	MACGYGB	MYCCONSENSUSAT	CANNTG	ROOTMOTIFTAPOX1	ATATT	ACGTTBOX	AACGTT			MYCCONSENSUSAT	CANNTG	S1FBOXSORPS1L21	ATGGTA	ABRERATCAL	MACGYGB	EBOXBNNAPA	CANNTG	MYBCORE	CNGTTR	POLASIG1	AATAAA	POLASIG3	AATAAT	ARR1AT	NGATT	GATABOX	GATA	ACGTATERD1	ACGT	PYRIMIDINEBOXOSRAMY1A	CCTTTT	LTRECOREATCOR15	CCGAC	IBOXCORE	GATAA	WBOXHVISO1	TGACT	MARTBOX	TTWTWTTWTT	ROOTMOTIFTAPOX1	ATATT
MYBCORE	CNGTTR	ACGTATERD1	ACGT	PREATPRODH	ACTCAT	ROOTMOTIFTAPOX1	ATATT	PRECONSCRHSP70A	SCGAYNRNNNNNNNNNNNNNNNHD			CAATBOX1	CAAT	GT1CONSENSUS	GRWAAW	RHERPATEXPA7	KCACGW	MYCCONSENSUSAT	CANNTG	SORLIP1AT	GCCAC	GT1CONSENSUS	GRWAAW	TATABOX5	TTATTT	CAATBOX1	CAAT	GT1CONSENSUS	GRWAAW	ACGTATERD1	ACGT	DOFCOREZM	AAAG	GT1CONSENSUS	GRWAAW	GATABOX	GATA	WRKY71OS	TGAC	TATABOX5	TTATTT	POLLEN1LELAT52	AGAAA
DRE2COREZMRAB17	ACCGAC	ABRELATERD1	ACGTG	SEF4MOTIFGM7S	RTTTTTR	POLASIG1	AATAAA	ACGTTBOX	AACGTT			EBOXBNNAPA	CANNTG	EECCRCAH1	GANTTNC	ABRELATERD1	ACGTG	CEREGLUBOX3PSLEGA	TGTAAAAGT	CACTFTPPCA1	YACT	IBOXCORE	GATAA	SEF4MOTIFGM7S	RTTTTTR	ELRECOREPCRP1	TTGACC	IBOXCORE	GATAA	CAATBOX1	CAAT	GT1CONSENSUS	GRWAAW	GT1CONSENSUS	GRWAAW	ARR1AT	NGATT	WBOXNTERF3	TGACY	POLASIG3	AATAAT	BOXIINTPATPB	ATAGAA
DRECRTCOREAT	RCCGAC	ACGTATERD1	ACGT	CAATBOX1	CAAT	POLASIG2	AATTAAA	ACGTATERD1	ACGT			MYCCONSENSUSAT	CANNTG	AMYBOX1	TAACARA	T/GBOXATPIN2	AACGTG	-300ELEMENT	TGHAAARK	PREATPRODH	ACTCAT	SREATMSD	TTATCC	GT1CONSENSUS	GRWAAW	WBOXATNPR1	TTGAC	CAATBOX1	CAAT	GT1CONSENSUS	GRWAAW	GT1GMSCAM4	GAAAAA	CAATBOX1	CAAT	TATABOX5	TTATTT	DOFCOREZM	AAAG	POLASIG3	AATAAT	CAATBOX1	CAAT
CBFHV	RYCGAC	CURECORECR	GTAC	CACTFTPPCA1	YACT	TATABOX4	TATATAA	ACGTATERD1	ACGT			CAATBOX1	CAAT	ROOTMOTIFTAPOX1	ATATT	ACGTATERD1	ACGT	DOFCOREZM	AAAG	NODCON1GM	AAAGAT	GATABOX	GATA	IBOXCORE	GATAA	WRKY71OS	TGAC	ROOTMOTIFTAPOX1	ATATT	CACTFTPPCA1	YACT	POLLEN1LELAT52	AGAAA	GATABOX	GATA	POLASIG3	AATAAT	DOFCOREZM	AAAG	TATABOX5	TTATTT	BOXIINTPATPB	ATAGAA
LTRECOREATCOR15	CCGAC	CURECORECR	GTAC	SEF4MOTIFGM7S	RTTTTTR	TATABOX4	TATATAA	CACTFTPPCA1	YACT			CCAATBOX1	CCAAT	MYB1AT	WAACCA	ACGTATERD1	ACGT	LECPLEACS2	TAAAATAT	OSE1ROOTNODULE	AAAGAT	MYBST1	GGATA	GATABOX	GATA	WBOXNTERF3	TGACY	ROOTMOTIFTAPOX1	ATATT	DOFCOREZM	AAAG	DOFCOREZM	AAAG	GATABOX	GATA	POLASIG3	AATAAT			TATABOXOSPAL	TATTTAA	POLLEN1LELAT52	AGAAA
GTGANTG10	GTGA	HEXAMERATH4	CCGTCG	SEF4MOTIFGM7S	RTTTTTR	TAAAGSTKST1	TAAAG	GATABOX	GATA			CAATBOX1	CAAT	CAATBOX1	CAAT	ARR1AT	NGATT	ROOTMOTIFTAPOX1	ATATT	DOFCOREZM	AAAG	PRECONSCRHSP70A	SCGAYNRNNNNNNNNNNNNNNNHD	CACTFTPPCA1	YACT	CAATBOX1	CAAT	GT1CONSENSUS	GRWAAW	GT1CONSENSUS	GRWAAW	POLLEN1LELAT52	AGAAA	SURECOREATSULTR11	GAGAC	TATABOX5	TTATTT			SEF1MOTIF	ATATTTAWW	ROOTMOTIFTAPOX1	ATATT
S1FBOXSORPS1L21	ATGGTA	CGACGOSAMY3	CGACG	CAATBOX1	CAAT	DOFCOREZM	AAAG	CAATBOX1	CAAT			SEF4MOTIFGM7S	RTTTTTR	ARR1AT	NGATT	GATABOX	GATA	GATABOX	GATA	TAAAGSTKST1	TAAAG	HEXAMERATH4	CCGTCG	GTGANTG10	GTGA	WBOXATNPR1	TTGAC	IBOXCORE	GATAA	CACTFTPPCA1	YACT	WBOXHVISO1	TGACT	LTREATLTI78	ACCGACA	GT1CONSENSUS	GRWAAW			TATABOXOSPAL	TATTTAA	DOFCOREZM	AAAG
GATABOX	GATA	CGACGOSAMY3	CGACG	GATABOX	GATA	NODCON2GM	CTCTT	EBOXBNNAPA	CANNTG			TATABOX5	TTATTT	DOFCOREZM	AAAG	MYBST1	GGATA	GT1CONSENSUS	GRWAAW	GT1CONSENSUS	GRWAAW	CGACGOSAMY3	CGACG	DOFCOREZM	AAAG	BIHD1OS	TGTCA	GATABOX	GATA	ARR1AT	NGATT	WRKY71OS	TGAC	DRE2COREZMRAB17	ACCGAC	POLLEN1LELAT52	AGAAA			ROOTMOTIFTAPOX1	ATATT	NODCON2GM	CTCTT
BS1EGCCR	AGCGGG	DOFCOREZM	AAAG	CAATBOX1	CAAT	OSE2ROOTNODULE	CTCTT	MYCCONSENSUSAT	CANNTG			POLASIG3	AATAAT	RAV1AAT	CAACA	NODCON2GM	CTCTT	ROOTMOTIFTAPOX1	ATATT	S1FBOXSORPS1L21	ATGGTA	LTRECOREATCOR15	CCGAC	NODCON2GM	CTCTT	WRKY71OS	TGAC	-300ELEMENT	TGHAAARK	GTGANTG10	GTGA	WBOXNTERF3	TGACY	DRECRTCOREAT	RCCGAC	TATABOX5	TTATTT			SEF1MOTIF	ATATTTAWW	OSE2ROOTNODULE	CTCTT
PYRIMIDINEBOXHVEPB1	TTTTTTCC	ARR1AT	NGATT	POLASIG1	AATAAA	CAATBOX1	CAAT	CAATBOX1	CAAT			ARR1AT	NGATT	BOXIINTPATPB	ATAGAA	OSE2ROOTNODULE	CTCTT	WBOXATNPR1	TTGAC	GT1CONSENSUS	GRWAAW	DRECRTCOREAT	RCCGAC	OSE2ROOTNODULE	CTCTT	SORLIP5AT	GAGTGAG	POLLEN1LELAT52	AGAAA	MYBCORE	CNGTTR	EBOXBNNAPA	CANNTG	CBFHV	RYCGAC	POLASIG3	AATAAT			ROOTMOTIFTAPOX1	ATATT	CACTFTPPCA1	YACT
GT1CONSENSUS	GRWAAW	POLLEN1LELAT52	AGAAA	TATABOX5	TTATTT	CAATBOX1	CAAT	EBOXBNNAPA	CANNTG			POLLEN1LELAT52	AGAAA	POLLEN1LELAT52	AGAAA	DOFCOREZM	AAAG	ASF1MOTIFCAMV	TGACG	POLLEN1LELAT52	AGAAA	CBFHV	RYCGAC	DOFCOREZM	AAAG	INRNTPSADB	YTCANTYY	-300ELEMENT	TGHAAARK	MYB2CONSENSUSAT	YAACKG	MYCCONSENSUSAT	CANNTG	LTRECOREATCOR15	CCGAC	ROOTMOTIFTAPOX1	ATATT			MARABOX1	AATAAAYAAA	GTGANTG10	GTGA
GT1CONSENSUS	GRWAAW	NODCON2GM	CTCTT	ERELEE4	AWTTCAAA	GATABOX	GATA	MYCCONSENSUSAT	CANNTG			GT1CONSENSUS	GRWAAW	MYB1AT	WAACCA	PROLAMINBOXOSGLUB1	TGCAAAG	WRKY71OS	TGAC	NODCON2GM	CTCTT	CACTFTPPCA1	YACT	TAAAGSTKST1	TAAAG	GTGANTG10	GTGA	GT1CONSENSUS	GRWAAW	MYBCOREATCYCB1	AACGG	EBOXBNNAPA	CANNTG	DOFCOREZM	AAAG	BIHD1OS	TGTCA			POLASIG1	AATAAA	GATABOX	GATA
GT1GMSCAM4	GAAAAA	OSE2ROOTNODULE	CTCTT	TBOXATGAPB	ACTTTG	RYREPEATLEGUMINBOX	CATGCAY	CAATBOX1	CAAT			GT1GMSCAM4	GAAAAA	EBOXBNNAPA	CANNTG	EBOXBNNAPA	CANNTG	GATABOX	GATA	OSE2ROOTNODULE	CTCTT	DOFCOREZM	AAAG	CARGCW8GAT	CWWWWWWWWG	CACTFTPPCA1	YACT	GT1GMSCAM4	GAAAAA	ABREBNNAPA	CGCCACGTGTCC	MYCCONSENSUSAT	CANNTG	MYBCOREATCYCB1	AACGG	WRKY71OS	TGAC			TATABOX5	TTATTT	NAPINMOTIFBN	TACACAT
CURECORECR	GTAC	CCAATBOX1	CCAAT	DOFCOREZM	AAAG	RYREPEATGMGY2	CATGCAT	ARR1AT	NGATT			MARTBOX	TTWTWTTWTT	MYCCONSENSUSAT	CANNTG	MYCCONSENSUSAT	CANNTG	MYBST1	GGATA	-300ELEMENT	TGHAAARK	POLLEN1LELAT52	AGAAA	CARGCW8GAT	CWWWWWWWWG	CAATBOX1	CAAT	POLLEN1LELAT52	AGAAA	ABRETAEM	GGACACGTGGC	INTRONLOWER	TGCAGG	CACTFTPPCA1	YACT	ROOTMOTIFTAPOX1	ATATT			POLASIG1	AATAAA	ROOTMOTIFTAPOX1	ATATT
CURECORECR	GTAC	LEAFYATAG	CCAATGT	CACTFTPPCA1	YACT	RYREPEATBNNAPA	CATGCA	ROOTMOTIFTAPOX1	ATATT			MARTBOX	TTWTWTTWTT	MYB2CONSENSUSAT	YAACKG	EBOXBNNAPA	CANNTG	-300ELEMENT	TGHAAARK	ARR1AT	NGATT	CACTFTPPCA1	YACT	TAAAGSTKST1	TAAAG	ARR1AT	NGATT	GT1CONSENSUS	GRWAAW	ACGTABREMOTIFA2OSEM	ACGTGKC	EBOXBNNAPA	CANNTG			GATABOX	GATA			CPBCSPOR	TATTAG	SEF1MOTIF	ATATTTAWW
CURECORECR	GTAC	CAATBOX1	CAAT	CPBCSPOR	TATTAG	ROOTMOTIFTAPOX1	ATATT	SEF1MOTIF	ATATTTAWW			MARTBOX	TTWTWTTWTT	EBOXBNNAPA	CANNTG	MYCCONSENSUSAT	CANNTG	CAATBOX1	CAAT	EECCRCAH1	GANTTNC	GATABOX	GATA	DOFCOREZM	AAAG	TATABOX5	TTATTT	GT1GMSCAM4	GAAAAA	GADOWNAT	ACGTGTC	MYCCONSENSUSAT	CANNTG			CIACADIANLELHC	CAANNNNATC			MYBCORE	CNGTTR	ROOTMOTIFTAPOX1	ATATT
CURECORECR	GTAC	CRTDREHVCBF2	GTCGAC	EBOXBNNAPA	CANNTG	SEF1MOTIF	ATATTTAWW	ROOTMOTIFTAPOX1	ATATT			ARR1AT	NGATT	MYBCORE	CNGTTR	L1BOXATPDF1	TAAATGYA	POLASIG1	AATAAA	CACTFTPPCA1	YACT	AMYBOX1	TAACARA	ABRERATCAL	MACGYGB	GT1CONSENSUS	GRWAAW	WBOXHVISO1	TGACT	ABRERATCAL	MACGYGB	EBOXBNNAPA	CANNTG			GATABOX	GATA			RAV1AAT	CAACA	POLASIG1	AATAAA
CACTFTPPCA1	YACT	CBFHV	RYCGAC	MYCCONSENSUSAT	CANNTG	ROOTMOTIFTAPOX1	ATATT	TATABOXOSPAL	TATTTAA			DOFCOREZM	AAAG	MYCCONSENSUSAT	CANNTG	CURECORECR	GTAC	GATABOX	GATA	SORLIP1AT	GCCAC	GARE1OSREP1	TAACAGA	DPBFCOREDCDC3	ACACNNG	GT1CONSENSUS	GRWAAW	WBOXNTERF3	TGACY	ABREATRD22	RYACGTGGYR	MYCCONSENSUSAT	CANNTG			GT1CONSENSUS	GRWAAW			TATCCAYMOTIFOSRAMY3D	TATCCAY	CPBCSPOR	TATTAG
CAATBOX1	CAAT	CRTDREHVCBF2	GTCGAC	EBOXBNNAPA	CANNTG	TATABOXOSPAL	TATTTAA	POLASIG2	AATTAAA			EBOXBNNAPA	CANNTG	DOFCOREZM	AAAG	CURECORECR	GTAC	GT1CONSENSUS	GRWAAW	LTRE1HVBLT49	CCGAAA	MYBCORE	CNGTTR	CACGTGMOTIF	CACGTG	PRECONSCRHSP70A	SCGAYNRNNNNNNNNNNNNNNNHD	WBOXATNPR1	TTGAC	GBOXLERBCS	MCACGTGGC	CIACADIANLELHC	CAANNNNATC			IBOXCORE	GATAA			TATCCACHVAL21	TATCCAC	GATABOX	GATA
CCAATBOX1	CCAAT	CBFHV	RYCGAC	MYCCONSENSUSAT	CANNTG	SEF4MOTIFGM7S	RTTTTTR	POLASIG2	AATTAAA			MYCCONSENSUSAT	CANNTG	GT1CONSENSUS	GRWAAW	DPBFCOREDCDC3	ACACNNG	IBOXCORE	GATAA	E2FCONSENSUS	WTTSSCSS	CACTFTPPCA1	YACT	EBOXBNNAPA	CANNTG	WBOXHVISO1	TGACT	WRKY71OS	TGAC	DPBFCOREDCDC3	ACACNNG	CAREOSREP1	CAACTC			ROOTMOTIFTAPOX1	ATATT			TATCCAOSAMY	TATCCA	GT1CONSENSUS	GRWAAW
CACTFTPPCA1	YACT	GATABOX	GATA	CURECORECR	GTAC	SEF4MOTIFGM7S	RTTTTTR	TAAAGSTKST1	TAAAG			EBOXBNNAPA	CANNTG	GT1GMSCAM4	GAAAAA	EBOXBNNAPA	CANNTG	EBOXBNNAPA	CANNTG			DOFCOREZM	AAAG	MYCCONSENSUSAT	CANNTG	WBOXNTERF3	TGACY	CAATBOX1	CAAT	CACGTGMOTIF	CACGTG	RAV1AAT	CAACA			ROOTMOTIFTAPOX1	ATATT			SREATMSD	TTATCC	IBOXCORE	GATAA
ROOTMOTIFTAPOX1	ATATT	GT1CONSENSUS	GRWAAW	CURECORECR	GTAC	TATABOXOSPAL	TATTTAA	DOFCOREZM	AAAG			MYCCONSENSUSAT	CANNTG	POLLEN1LELAT52	AGAAA	MYCCONSENSUSAT	CANNTG	MYCCONSENSUSAT	CANNTG			GCCCORE	GCCGCC	ABRELATERD1	ACGTG	WBOXATNPR1	TTGAC	ROOTMOTIFTAPOX1	ATATT	EBOXBNNAPA	CANNTG	DOFCOREZM	AAAG			CAATBOX1	CAAT			MYBST1	GGATA	LECPLEACS2	TAAAATAT
GATABOX	GATA	IBOXCORE	GATAA	DOFCOREZM	AAAG	ARR1AT	NGATT	GATABOX	GATA			GT1CONSENSUS	GRWAAW	DOFCOREZM	AAAG	EBOXBNNAPA	CANNTG	EBOXBNNAPA	CANNTG			BOXLCOREDCPAL	ACCWWCC	CACGTGMOTIF	CACGTG	WRKY71OS	TGAC	ROOTMOTIFTAPOX1	ATATT	MYCCONSENSUSAT	CANNTG	E2FCONSENSUS	WTTSSCSS			ACGTTBOX	AACGTT			GATABOX	GATA	ROOTMOTIFTAPOX1	ATATT
CCAATBOX1	CCAAT	NODCON2GM	CTCTT	POLLEN1LELAT52	AGAAA	ROOTMOTIFTAPOX1	ATATT	ROOTMOTIFTAPOX1	ATATT			GT1GMSCAM4	GAAAAA	TAAAGSTKST1	TAAAG	MYCCONSENSUSAT	CANNTG	MYCCONSENSUSAT	CANNTG			BOXLCOREDCPAL	ACCWWCC	EBOXBNNAPA	CANNTG	RAV1AAT	CAACA	GT1CONSENSUS	GRWAAW	ABRELATERD1	ACGTG	MYBCOREATCYCB1	AACGG			ACGTTBOX	AACGTT			GT1CONSENSUS	GRWAAW	ANAERO3CONSENSUS	TCATCAC
CAATBOX1	CAAT	OSE2ROOTNODULE	CTCTT	ANAERO1CONSENSUS	AAACAAA	ROOTMOTIFTAPOX1	ATATT	LECPLEACS2	TAAAATAT			MARTBOX	TTWTWTTWTT	DOFCOREZM	AAAG	CACTFTPPCA1	YACT	DOFCOREZM	AAAG			BOXLCOREDCPAL	ACCWWCC	MYCCONSENSUSAT	CANNTG	EBOXBNNAPA	CANNTG	IBOXCORE	GATAA	CACGTGMOTIF	CACGTG	E2FCONSENSUS	WTTSSCSS			ACGTATERD1	ACGT			IBOXCORE	GATAA	GTGANTG10	GTGA
ROOTMOTIFTAPOX1	ATATT	ASF1MOTIFCAMV	TGACG	AACACOREOSGLUB1	AACAAAC	ROOTMOTIFTAPOX1	ATATT	ROOTMOTIFTAPOX1	ATATT			MARTBOX	TTWTWTTWTT	TAAAGSTKST1	TAAAG	DOFCOREZM	AAAG	RHERPATEXPA7	KCACGW			BOXLCOREDCPAL	ACCWWCC	ABRERATCAL	MACGYGB	MYCCONSENSUSAT	CANNTG	GATABOX	GATA	EMBP1TAEM	CACGTGGC	INRNTPSADB	YTCANTYY			ACGTATERD1	ACGT			CAATBOX1	CAAT	CACTFTPPCA1	YACT
ROOTMOTIFTAPOX1	ATATT	WRKY71OS	TGAC	2SSEEDPROTBANAPA	CAAACAC	SEF4MOTIFGM7S	RTTTTTR	TATABOX2	TATAAAT			MARTBOX	TTWTWTTWTT	CACTFTPPCA1	YACT	CCAATBOX1	CCAAT	MYBCORE	CNGTTR			HEXAMERATH4	CCGTCG	ACGTATERD1	ACGT	EBOXBNNAPA	CANNTG	TATABOX5	TTATTT	EBOXBNNAPA	CANNTG	CAATBOX1	CAAT			MARARS	WTTTATRTTTW			GATABOX	GATA	GT1CONSENSUS	GRWAAW
-10PEHVPSBD	TATTCT	CPBCSPOR	TATTAG	CANBNNAPA	CNAACAC	EVENINGAT	AAAATATCT	TATABOX5	TTATTT			DOFCOREZM	AAAG	DOFCOREZM	AAAG	CAATBOX1	CAAT	CACTFTPPCA1	YACT			CGACGOSAMY3	CGACG	RHERPATEXPA7	KCACGW	MYCCONSENSUSAT	CANNTG	POLASIG1	AATAAA	ABREATCONSENSUS	YACGTGGC	ARR1AT	NGATT			LECPLEACS2	TAAAATAT			POLLEN1LELAT52	AGAAA	MARTBOX	TTWTWTTWTT
DOFCOREZM	AAAG	GATABOX	GATA	CACTFTPPCA1	YACT	ROOTMOTIFTAPOX1	ATATT	POLASIG1	AATAAA			NODCON1GM	AAAGAT	CARGCW8GAT	CWWWWWWWWG	BOXIINTPATPB	ATAGAA	DOFCOREZM	AAAG			CGACGOSAMY3	CGACG	ABRELATERD1	ACGTG	LTRECOREATCOR15	CCGAC	TBOXATGAPB	ACTTTG	MYCCONSENSUSAT	CANNTG	MYB2CONSENSUSAT	YAACKG			ROOTMOTIFTAPOX1	ATATT			DOFCOREZM	AAAG	MARTBOX	TTWTWTTWTT
DOFCOREZM	AAAG	WBOXATNPR1	TTGAC	MYBCOREATCYCB1	AACGG	GATABOX	GATA	INRNTPSADB	YTCANTYY			OSE1ROOTNODULE	AAAGAT	CARGCW8GAT	CWWWWWWWWG	CCAATBOX1	CCAAT	CANBNNAPA	CNAACAC			CBFHV	RYCGAC	ACGTATERD1	ACGT	DOFCOREZM	AAAG	DOFCOREZM	AAAG	IRO2OS	CACGTGG	MYBCOREATCYCB1	AACGG			ROOTMOTIFTAPOX1	ATATT			CACTFTPPCA1	YACT	MARTBOX	TTWTWTTWTT
CARGCW8GAT	CWWWWWWWWG	GCN4OSGLUB1	TGAGTCA	MYBCORE	CNGTTR	POLASIG3	AATAAT	GATABOX	GATA			GATABOX	GATA	CAATBOX1	CAAT	CAATBOX1	CAAT					ARR1AT	NGATT	BOXLCOREDCPAL	ACCWWCC	ARR1AT	NGATT	ERELEE4	AWTTCAAA	ABRERATCAL	MACGYGB	MYBCORE	CNGTTR			LECPLEACS2	TAAAATAT			CACTFTPPCA1	YACT	MARTBOX	TTWTWTTWTT
CARGCW8GAT	CWWWWWWWWG	WBOXHVISO1	TGACT	TATABOX4	TATATAA	TATABOX5	TTATTT	GT1CONSENSUS	GRWAAW			GT1CONSENSUS	GRWAAW	ARR1AT	NGATT	TBOXATGAPB	ACTTTG					CAATBOX1	CAAT	MYB1AT	WAACCA	CACTFTPPCA1	YACT	POLASIG3	AATAAT	ACGTATERD1	ACGT	POLLEN1LELAT52	AGAAA			ROOTMOTIFTAPOX1	ATATT			GATABOX	GATA	MARTBOX	TTWTWTTWTT
SEF4MOTIFGM7S	RTTTTTR	WRKY71OS	TGAC	CACTFTPPCA1	YACT	POLASIG1	AATAAA	IBOXCORE	GATAA			IBOXCORE	GATAA	MARTBOX	TTWTWTTWTT	DOFCOREZM	AAAG					NODCON2GM	CTCTT	DPBFCOREDCDC3	ACACNNG	MYBCORE	CNGTTR	TATABOXOSPAL	TATTTAA	BOXIIPCCHS	ACGTGGC	DOFCOREZM	AAAG			-300ELEMENT	TGHAAARK			ROOTMOTIFTAPOX1	ATATT	MARTBOX	TTWTWTTWTT
CACTFTPPCA1	YACT	WBOXNTERF3	TGACY	GTGANTG10	GTGA	TATABOX5	TTATTT	SEF4MOTIFGM7S	RTTTTTR			TATABOX5	TTATTT	MARTBOX	TTWTWTTWTT	CACTFTPPCA1	YACT					OSE2ROOTNODULE	CTCTT	ABRERATCAL	MACGYGB	WBOXNTERF3	TGACY	INRNTPSADB	YTCANTYY	ACGTABREMOTIFA2OSEM	ACGTGKC	CACTFTPPCA1	YACT			ARR1AT	NGATT			SEF4MOTIFGM7S	RTTTTTR	MARTBOX	TTWTWTTWTT
GTGANTG10	GTGA	ARR1AT	NGATT	BS1EGCCR	AGCGGG	ROOTMOTIFTAPOX1	ATATT	SURE1STPAT21	AATAGAAAA			POLASIG1	AATAAA	MARTBOX	TTWTWTTWTT	SORLIP1AT	GCCAC					SURECOREATSULTR11	GAGAC	CGCGBOXAT	VCGCGB	WRKY71OS	TGAC	ROOTMOTIFTAPOX1	ATATT	ABRELATERD1	ACGTG	TAAAGSTKST1	TAAAG			RBCSCONSENSUS	AATCCAA			TATABOX5	TTATTT	MARTBOX	TTWTWTTWTT
ROOTMOTIFTAPOX1	ATATT	CACTFTPPCA1	YACT	TE2F2NTPCNA	ATTCCCGC	GT1CONSENSUS	GRWAAW	BOXIINTPATPB	ATAGAA			SEF4MOTIFGM7S	RTTTTTR	MARTBOX	TTWTWTTWTT	E2FCONSENSUS	WTTSSCSS					CARGNCAT	CCWWWWWWWWGG	CGCGBOXAT	VCGCGB	GTGANTG10	GTGA	SEF4MOTIFGM7S	RTTTTTR	ACGTATERD1	ACGT	DOFCOREZM	AAAG			INRNTPSADB	YTCANTYY			POLASIG3	AATAAT	DOFCOREZM	AAAG
ROOTMOTIFTAPOX1	ATATT	ARR1AT	NGATT	E2FCONSENSUS	WTTSSCSS	IBOXCORE	GATAA	POLLEN1LELAT52	AGAAA			GTGANTG10	GTGA	MARTBOX	TTWTWTTWTT	DOFCOREZM	AAAG					CARGNCAT	CCWWWWWWWWGG	NODCON2GM	CTCTT	CACTFTPPCA1	YACT	NTBBF1ARROLB	ACTTTA	SORLIP1AT	GCCAC	GATABOX	GATA			CAATBOX1	CAAT			POLASIG3	AATAAT	CACTFTPPCA1	YACT
GT1CONSENSUS	GRWAAW	DOFCOREZM	AAAG	ARR1AT	NGATT	GATABOX	GATA	DOFCOREZM	AAAG			POLASIG1	AATAAA	MARTBOX	TTWTWTTWTT	-10PEHVPSBD	TATTCT					CARGCW8GAT	CWWWWWWWWG	OSE2ROOTNODULE	CTCTT	SORLIP1AT	GCCAC	TAAAGSTKST1	TAAAG	SORLIP1AT	GCCAC	E2FCONSENSUS	WTTSSCSS			ROOTMOTIFTAPOX1	ATATT			HDZIP2ATATHB2	TAATMATTA	GT1CONSENSUS	GRWAAW
POLLEN1LELAT52	AGAAA	TAAAGSTKST1	TAAAG	ROOTMOTIFTAPOX1	ATATT	SORLIP2AT	GGGCC	CACTFTPPCA1	YACT			GT1CONSENSUS	GRWAAW	MARTBOX	TTWTWTTWTT	TAAAGSTKST1	TAAAG					REALPHALGLHCB21	AACCAA	CACTFTPPCA1	YACT	EBOXBNNAPA	CANNTG	DOFCOREZM	AAAG	CGACGOSAMY3	CGACG	GT1CONSENSUS	GRWAAW			HDZIP2ATATHB2	TAATMATTA			POLASIG3	AATAAT	GT1GMSCAM4	GAAAAA
SEF4MOTIFGM7S	RTTTTTR	GT1CONSENSUS	GRWAAW	GATABOX	GATA	INTRONLOWER	TGCAGG	CAATBOX1	CAAT			GT1CONSENSUS	GRWAAW	MARTBOX	TTWTWTTWTT	DOFCOREZM	AAAG					MYB1AT	WAACCA	CURECORECR	GTAC	MYCCONSENSUSAT	CANNTG	CACTFTPPCA1	YACT	CGACGOSAMY3	CGACG					POLASIG3	AATAAT			POLASIG2	AATTAAA	POLLEN1LELAT52	AGAAA
CACTFTPPCA1	YACT	SEF4MOTIFGM7S	RTTTTTR	ROOTMOTIFTAPOX1	ATATT	EBOXBNNAPA	CANNTG	BIHD1OS	TGTCA			CACTFTPPCA1	YACT	MARTBOX	TTWTWTTWTT	POLASIG1	AATAAA					POLLEN1LELAT52	AGAAA	CURECORECR	GTAC	EBOXBNNAPA	CANNTG	CURECORECR	GTAC	WBOXNTCHN48	CTGACY					GATABOX	GATA			GATABOX	GATA	CACTFTPPCA1	YACT
SEF1MOTIF	ATATTTAWW	E2FCONSENSUS	WTTSSCSS	TATAPVTRNALEU	TTTATATA	MYCCONSENSUSAT	CANNTG	WBOXATNPR1	TTGAC			CCAATBOX1	CCAAT	MARTBOX	TTWTWTTWTT	NTBBF1ARROLB	ACTTTA					NODCON2GM	CTCTT	GATABOX	GATA	RAV1BAT	CACCTG	CURECORECR	GTAC	WRKY71OS	TGAC					GT1CONSENSUS	GRWAAW			TATABOX2	TATAAAT	CAATBOX1	CAAT
ROOTMOTIFTAPOX1	ATATT	NODCON2GM	CTCTT	TATABOX4	TATATAA	EBOXBNNAPA	CANNTG	WRKY71OS	TGAC			CAATBOX1	CAAT	MARTBOX	TTWTWTTWTT	TAAAGSTKST1	TAAAG					OSE2ROOTNODULE	CTCTT	GT1CONSENSUS	GRWAAW	MYCCONSENSUSAT	CANNTG	CACTFTPPCA1	YACT	WBOXNTERF3	TGACY					IBOXCORE	GATAA			CAATBOX1	CAAT	SITEIIATCYTC	TGGGCY
TATABOX2	TATAAAT	OSE2ROOTNODULE	CTCTT	TAAAGSTKST1	TAAAG	MYCCONSENSUSAT	CANNTG	MYBCOREATCYCB1	AACGG			ROOTMOTIFTAPOX1	ATATT	MARTBOX	TTWTWTTWTT	DOFCOREZM	AAAG					DOFCOREZM	AAAG	IBOXCORE	GATAA	EECCRCAH1	GANTTNC	PREATPRODH	ACTCAT	GCCCORE	GCCGCC					DOFCOREZM	AAAG			CCAATBOX1	CCAAT	CAATBOX1	CAAT
SEF1MOTIF	ATATTTAWW	TATABOX2	TATAAAT	DOFCOREZM	AAAG	SURECOREATSULTR11	GAGAC	TBOXATGAPB	ACTTTG			CACTFTPPCA1	YACT	MARTBOX	TTWTWTTWTT	ARR1AT	NGATT					CBFHV	RYCGAC			ARR1AT	NGATT	INRNTPSADB	YTCANTYY	RHERPATEXPA7	KCACGW					ARR1AT	NGATT			CACTFTPPCA1	YACT	CAATBOX1	CAAT
TATABOX2	TATAAAT	ARR1AT	NGATT	POLASIG1	AATAAA	RAV1AAT	CAACA	DOFCOREZM	AAAG			CACTFTPPCA1	YACT	MARTBOX	TTWTWTTWTT	CAATBOX1	CAAT					ARR1AT	NGATT			MYB1AT	WAACCA	EBOXBNNAPA	CANNTG	-300ELEMENT	TGHAAARK					GTGANTG10	GTGA			MYB1AT	WAACCA	GATABOX	GATA
ROOTMOTIFTAPOX1	ATATT	CAATBOX1	CAAT	NTBBF1ARROLB	ACTTTA	GATABOX	GATA	POLLEN1LELAT52	AGAAA			GTGANTG10	GTGA	MARTBOX	TTWTWTTWTT	TATABOX5	TTATTT					BOXIINTPATPB	ATAGAA			CURECORECR	GTAC	CATATGGMSAUR	CATATG	DOFCOREZM	AAAG					EBOXBNNAPA	CANNTG			GT1CORE	GGTTAA	GT1CONSENSUS	GRWAAW
DOFCOREZM	AAAG	POLASIG1	AATAAA	TAAAGSTKST1	TAAAG	CACTFTPPCA1	YACT	DOFCOREZM	AAAG			WBOXNTERF3	TGACY	CARGCW8GAT	CWWWWWWWWG	POLASIG3	AATAAT					GATABOX	GATA			CURECORECR	GTAC	MYCCONSENSUSAT	CANNTG	PROLAMINBOXOSGLUB1	TGCAAAG					MYCCONSENSUSAT	CANNTG			POLASIG1	AATAAA	IBOXCORE	GATAA
NODCON2GM	CTCTT	NTBBF1ARROLB	ACTTTA	DOFCOREZM	AAAG	ARR1AT	NGATT	GARE2OSREP1	TAACGTA			WRKY71OS	TGAC	CARGCW8GAT	CWWWWWWWWG	CACTFTPPCA1	YACT					OSE2ROOTNODULE	CTCTT			ARR1AT	NGATT	EBOXBNNAPA	CANNTG	TAAAGSTKST1	TAAAG					MYCATERD1	CATGTG			TATABOX5	TTATTT	CAATBOX1	CAAT
OSE2ROOTNODULE	CTCTT	TAAAGSTKST1	TAAAG	POLASIG3	AATAAT	CGCGBOXAT	VCGCGB	ACGTATERD1	ACGT			CCAATBOX1	CCAAT	CAATBOX1	CAAT	GATABOX	GATA					DOFCOREZM	AAAG			MYB1LEPR	GTTAGTT	CATATGGMSAUR	CATATG	DOFCOREZM	AAAG					EBOXBNNAPA	CANNTG			ROOTMOTIFTAPOX1	ATATT	TELOBOXATEEF1AA1	AAACCCTAA
CTRMCAMV35S	TCTCTCTCT	DOFCOREZM	AAAG	BIHD1OS	TGTCA	CGCGBOXAT	VCGCGB	ACGTATERD1	ACGT			CAATBOX1	CAAT	MYBCORE	CNGTTR	ASF1MOTIFCAMV	TGACG					CBFHV	RYCGAC			MYBCORE	CNGTTR	MYCCONSENSUSAT	CANNTG	EECCRCAH1	GANTTNC					MYCATRD22	CACATG			ROOTMOTIFTAPOX1	ATATT	UP2ATMSD	AAACCCTA
CTRMCAMV35S	TCTCTCTCT	INRNTPSADB	YTCANTYY	WRKY71OS	TGAC	GATABOX	GATA	ANAERO1CONSENSUS	AAACAAA			ARR1AT	NGATT	MYB2AT	TAACTG	WRKY71OS	TGAC					ARR1AT	NGATT			CAREOSREP1	CAACTC	-300ELEMENT	TGHAAARK	GT1CONSENSUS	GRWAAW					MYCCONSENSUSAT	CANNTG			MARTBOX	TTWTWTTWTT	CACTFTPPCA1	YACT
DOFCOREZM	AAAG	CAATBOX1	CAAT	CAATBOX1	CAAT	GT1CONSENSUS	GRWAAW	ARR1AT	NGATT			IBOXCORENT	GATAAGR	MYB2CONSENSUSAT	YAACKG	EBOXBNNAPA	CANNTG					BOXIINTPATPB	ATAGAA			BOXCPSAS1	CTCCCAC	GT1CONSENSUS	GRWAAW	ARR1AT	NGATT					BIHD1OS	TGTCA			POLASIG1	AATAAA	GTGANTG10	GTGA
		CGACGOSAMY3	CGACG	ARR1AT	NGATT	EECCRCAH1	GANTTNC	CACTFTPPCA1	YACT			IBOX	GATAAG	DOFCOREZM	AAAG	MYCCONSENSUSAT	CANNTG					GATABOX	GATA			CACTFTPPCA1	YACT	GT1GMSCAM4	GAAAAA	EBOXBNNAPA	CANNTG					WRKY71OS	TGAC			MYB1AT	WAACCA	ANAERO2CONSENSUS	AGCAGC
		CACTFTPPCA1	YACT	TATABOX5	TTATTT	ARR1AT	NGATT	CAATBOX1	CAAT			IBOXCORE	GATAA	NODCON2GM	CTCTT	EBOXBNNAPA	CANNTG									SEF4MOTIFGM7S	RTTTTTR	MARTBOX	TTWTWTTWTT	MYCCONSENSUSAT	CANNTG					CAATBOX1	CAAT			GT1CORE	GGTTAA
				TATABOXOSPAL	TATTTAA	PRECONSCRHSP70A	SCGAYNRNNNNNNNNNNNNNNNHD	POLASIG3	AATAAT			GATABOX	GATA	OSE2ROOTNODULE	CTCTT	MYCCONSENSUSAT	CANNTG									CCA1ATLHCB1	AAMAATCT	TATABOX5	TTATTT	EBOXBNNAPA	CANNTG					POLASIG1	AATAAA			P1BS	GNATATNC
				BOXLCOREDCPAL	ACCWWCC	MYBCORE	CNGTTR	GTGANTG10	GTGA			GTGANTG10	GTGA	P1BS	GNATATNC	PRECONSCRHSP70A	SCGAYNRNNNNNNNNNNNNNNNHD									ARR1AT	NGATT	POLASIG1	AATAAA	MYCCONSENSUSAT	CANNTG					ARR1AT	NGATT			P1BS	GNATATNC
				CCAATBOX1	CCAAT	MYB2CONSENSUSAT	YAACKG	EBOXBNNAPA	CANNTG			GTGANTG10	GTGA	MYBST1	GGATA	NODCON2GM	CTCTT									GTGANTG10	GTGA	GTGANTG10	GTGA	ARR1AT	NGATT					ASF1MOTIFCAMV	TGACG			ROOTMOTIFTAPOX1	ATATT
				CAATBOX1	CAAT	MYBCOREATCYCB1	AACGG	MYCCONSENSUSAT	CANNTG			PRECONSCRHSP70A	SCGAYNRNNNNNNNNNNNNNNNHD	P1BS	GNATATNC	OSE2ROOTNODULE	CTCTT									SEF4MOTIFGM7S	RTTTTTR	POLASIG3	AATAAT	TE2F2NTPCNA	ATTCCCGC					WRKY71OS	TGAC			ROOTMOTIFTAPOX1	ATATT
				ARR1AT	NGATT	SORLIP2AT	GGGCC	MYCATERD1	CATGTG			GT1CONSENSUS	GRWAAW	GATABOX	GATA	BS1EGCCR	AGCGGG									ARR1AT	NGATT	MARTBOX	TTWTWTTWTT	E2FCONSENSUS	WTTSSCSS					CACTFTPPCA1	YACT			-10PEHVPSBD	TATTCT
				GCCCORE	GCCGCC	TELOBOXATEEF1AA1	AAACCCTAA	EBOXBNNAPA	CANNTG			GT1CONSENSUS	GRWAAW	DOFCOREZM	AAAG	REBETALGLHCB21	CGGATA									MYBCORE	CNGTTR	TATABOX5	TTATTT	SORLIP1AT	GCCAC					GATABOX	GATA			CAREOSREP1	CAACTC
				GT1CONSENSUS	GRWAAW	UP2ATMSD	AAACCCTA	MYCATRD22	CACATG			IBOXCORE	GATAA	TAAAGSTKST1	TAAAG	MYBST1	GGATA									RAV1AAT	CAACA	MARTBOX	TTWTWTTWTT	CACTFTPPCA1	YACT					GATABOX	GATA			CAREOSREP1	CAACTC
				PYRIMIDINEBOXOSRAMY1A	CCTTTT	SURECOREATSULTR11	GAGAC	MYCCONSENSUSAT	CANNTG			SREATMSD	TTATCC	GT1CONSENSUS	GRWAAW	GATABOX	GATA									GT1CONSENSUS	GRWAAW	GT1CONSENSUS	GRWAAW	GAGAGMGSA1	GAGAGAGAGAGAGAGAGA					DOFCOREZM	AAAG			LTRECOREATCOR15	CCGAC
				DOFCOREZM	AAAG	SURECOREATSULTR11	GAGAC	CARGCW8GAT	CWWWWWWWWG			GATABOX	GATA	IBOXCORE	GATAA	GT1MOTIFPSRBCS	KWGTGRWAAWRW									IBOXCORE	GATAA	GT1GMSCAM4	GAAAAA	GAGA8HVBKN3	GAGAGAGAGAGAGAGA					DOFCOREZM	AAAG			MYBCOREATCYCB1	AACGG
				CACTFTPPCA1	YACT			CARGCW8GAT	CWWWWWWWWG			MYBST1	GGATA	SREATMSD	TTATCC	CACTFTPPCA1	YACT									GATABOX	GATA	INRNTPSADB	YTCANTYY	CTRMCAMV35S	TCTCTCTCT					NODCON2GM	CTCTT			SITEIIATCYTC	TGGGCY
				MYBCORE	CNGTTR			DOFCOREZM	AAAG			REBETALGLHCB21	CGGATA	GATABOX	GATA	GT1CONSENSUS	GRWAAW									P1BS	GNATATNC	SEF1MOTIF	ATATTTAWW	GAGAGMGSA1	GAGAGAGAGAGAGAGAGA					OSE2ROOTNODULE	CTCTT			CCAATBOX1	CCAAT
				MYB2AT	TAACTG			CURECORECR	GTAC			P1BS	GNATATNC	MYBST1	GGATA	DOFCOREZM	AAAG									P1BS	GNATATNC	TATABOXOSPAL	TATTTAA	GAGA8HVBKN3	GAGAGAGAGAGAGAGA					SURECOREATSULTR11	GAGAC			CAATBOX1	CAAT
				MYB2CONSENSUSAT	YAACKG			CURECORECR	GTAC			MYBST1	GGATA	TATCCAOSAMY	TATCCA											ROOTMOTIFTAPOX1	ATATT	ROOTMOTIFTAPOX1	ATATT	CTRMCAMV35S	TCTCTCTCT					ROOTMOTIFTAPOX1	ATATT			ARR1AT	NGATT
				BIHD1OS	TGTCA			CACTFTPPCA1	YACT			P1BS	GNATATNC	GT1CONSENSUS	GRWAAW											GATABOX	GATA	DOFCOREZM	AAAG	GAGAGMGSA1	GAGAGAGAGAGAGAGAGA					ARR1AT	NGATT			HEXAMERATH4	CCGTCG
				WRKY71OS	TGAC			CURECORECR	GTAC			GATABOX	GATA	ROOTMOTIFTAPOX1	ATATT											MYBST1	GGATA	CAATBOX1	CAAT	GAGA8HVBKN3	GAGAGAGAGAGAGAGA					POLASIG3	AATAAT			CGACGOSAMY3	CGACG
				CGCGBOXAT	VCGCGB			CURECORECR	GTAC			GATABOX	GATA	ROOTMOTIFTAPOX1	ATATT											POLLEN1LELAT52	AGAAA	DOFCOREZM	AAAG	CTRMCAMV35S	TCTCTCTCT					CAATBOX1	CAAT			CACTFTPPCA1	YACT
								CACTFTPPCA1	YACT			MYBST1	GGATA	ROOTMOTIFTAPOX1	ATATT											CCAATBOX1	CCAAT	POLLEN1LELAT52	AGAAA	GAGAGMGSA1	GAGAGAGAGAGAGAGAGA					CCAATBOX1	CCAAT			ARR1AT	NGATT
								INTRONLOWER	TGCAGG			CAATBOX1	CAAT	TATABOX4	TATATAA											CAATBOX1	CAAT	GT1CONSENSUS	GRWAAW	GAGA8HVBKN3	GAGAGAGAGAGAGAGA					CAATBOX1	CAAT			EBOXBNNAPA	CANNTG
								GTGANTG10	GTGA			ARR1AT	NGATT	NODCON2GM	CTCTT											GT1CONSENSUS	GRWAAW	GT1GMSCAM4	GAAAAA	CTRMCAMV35S	TCTCTCTCT					CACTFTPPCA1	YACT			MYCCONSENSUSAT	CANNTG
								CACTFTPPCA1	YACT			CACTFTPPCA1	YACT	OSE2ROOTNODULE	CTCTT											POLLEN1LELAT52	AGAAA	DOFCOREZM	AAAG	GAGA8HVBKN3	GAGAGAGAGAGAGAGA					INTRONLOWER	TGCAGG			EBOXBNNAPA	CANNTG
								CACTFTPPCA1	YACT			NODCON2GM	CTCTT	CTRMCAMV35S	TCTCTCTCT											CARGCW8GAT	CWWWWWWWWG	CCAATBOX1	CCAAT	CTRMCAMV35S	TCTCTCTCT					ARR1AT	NGATT			MYCCONSENSUSAT	CANNTG
								DOFCOREZM	AAAG			OSE2ROOTNODULE	CTCTT	POLLEN1LELAT52	AGAAA											CARGCW8GAT	CWWWWWWWWG	CAATBOX1	CAAT	CTRMCAMV35S	TCTCTCTCT					GT1CONSENSUS	GRWAAW			XYLAT	ACAAAGAA
								POLLEN1LELAT52	AGAAA			CACTFTPPCA1	YACT	TBOXATGAPB	ACTTTG											PYRIMIDINEBOXOSRAMY1A	CCTTTT	CCA1ATLHCB1	AAMAATCT	CTRMCAMV35S	TCTCTCTCT					DOFCOREZM	AAAG			DOFCOREZM	AAAG
								MYB1AT	WAACCA			SEF4MOTIFGM7S	RTTTTTR	DOFCOREZM	AAAG											DOFCOREZM	AAAG	CAATBOX1	CAAT	CTRMCAMV35S	TCTCTCTCT					POLLEN1LELAT52	AGAAA			MYBCOREATCYCB1	AACGG
								REALPHALGLHCB21	AACCAA			ARR1AT	NGATT	MYB2CONSENSUSAT	YAACKG											NTBBF1ARROLB	ACTTTA	ARR1AT	NGATT	CTRMCAMV35S	TCTCTCTCT					ARR1AT	NGATT
												SEF4MOTIFGM7S	RTTTTTR	MYBCOREATCYCB1	AACGG											DOFCOREZM	AAAG	CACTFTPPCA1	YACT							CACTFTPPCA1	YACT
												POLLEN1LELAT52	AGAAA	MYBCORE	CNGTTR											TAAAGSTKST1	TAAAG	CURECORECR	GTAC							SITEIIATCYTC	TGGGCY
												ANAERO1CONSENSUS	AAACAAA	REALPHALGLHCB21	AACCAA											POLASIG1	AATAAA	CURECORECR	GTAC							CPBCSPOR	TATTAG
												AACACOREOSGLUB1	AACAAAC	MYB1AT	WAACCA											CAATBOX1	CAAT	CACTFTPPCA1	YACT							BS1EGCCR	AGCGGG
												GATABOX	GATA	POLLEN1LELAT52	AGAAA											ARR1AT	NGATT	GATABOX	GATA							ANAERO2CONSENSUS	AGCAGC
												CAATBOX1	CAAT	SORLIP5AT	GAGTGAG											CAATBOX1	CAAT	ARR1AT	NGATT							EECCRCAH1	GANTTNC
												CIACADIANLELHC	CAANNNNATC	CACTFTPPCA1	YACT											POLASIG3	AATAAT	CAATBOX1	CAAT							ARR1AT	NGATT
												ARR1AT	NGATT	GTGANTG10	GTGA											ARR1AT	NGATT	DOFCOREZM	AAAG
												CAATBOX1	CAAT	CGCGBOXAT	VCGCGB											CAATBOX1	CAAT	TCA1MOTIF	TCATCTTCTT
												ARR1AT	NGATT	CGCGBOXAT	VCGCGB											GT1CONSENSUS	GRWAAW	POLLEN1LELAT52	AGAAA
												CAATBOX1	CAAT													MYBPZM	CCWACC	ARR1AT	NGATT
												ARR1AT	NGATT															CCAATBOX1	CCAAT
												DOFCOREZM	AAAG															CAATBOX1	CAAT
												CCAATBOX1	CCAAT															ARR1AT	NGATT
												CAATBOX1	CAAT															HEXAMERATH4	CCGTCG
																												CGACGOSAMY3	CGACG
																												ASF1MOTIFCAMV	TGACG
																												WRKY71OS	TGAC
																												POLASIG3	AATAAT
																												MARTBOX	TTWTWTTWTT
																												TATABOX5	TTATTT
																												MARTBOX	TTWTWTTWTT
																												INRNTPSADB	YTCANTYY
																												SEF4MOTIFGM7S	RTTTTTR
																												SEF1MOTIF	ATATTTAWW
																												TATABOXOSPAL	TATTTAA
																												ROOTMOTIFTAPOX1	ATATT
																												DOFCOREZM	AAAG
																												CAATBOX1	CAAT
																												DOFCOREZM	AAAG
																												POLLEN1LELAT52	AGAAA
																												GT1CONSENSUS	GRWAAW
																												GT1GMSCAM4	GAAAAA
																												DOFCOREZM	AAAG
																												CCAATBOX1	CCAAT
																												CAATBOX1	CAAT
																												CAATBOX1	CAAT
																												CACTFTPPCA1	YACT
																												CURECORECR	GTAC
																												CURECORECR	GTAC
																												CACTFTPPCA1	YACT
																												GATABOX	GATA
																												ARR1AT	NGATT
